# Supplementary material for: Intake of different types of seafood and meat and risk of type 2 diabetes in women: a prospective study supported by a dietary intervention in mice
Source: Sci Rep. 2024 Apr 18;14:8950. doi: 10.1038/s41598-024-59491-9 (PMC11026463; doi:10.1038/s41598-024-59491-9)
Supplement: Supplementary file 2 — Supplementary Tables. [file 41598_2024_59491_MOESM2_ESM.xlsx]

## Sheet: Table S11
Table S11. Blood glucose levels, incremental area under the blood glucose curve and plasma insulin levels measured during oral glucose tolerance test
Diet	Reference	Reference	Reference	Reference	Reference	Reference	Reference	Reference	Reference	Reference	Mixed	Mixed	Mixed	Mixed	Mixed	Mixed	Mixed	Mixed	Mixed	Mixed	Total seafood	Total seafood	Total seafood	Total seafood	Total seafood	Total seafood	Total seafood	Total seafood	Total seafood	Total seafood	Lean fish	Lean fish	Lean fish	Lean fish	Lean fish	Lean fish	Lean fish	Lean fish	Lean fish	Lean fish	Shellfish	Shellfish	Shellfish	Shellfish	Shellfish	Shellfish	Shellfish	Shellfish	Shellfish
Mouse ID	1	9	17	25	33	41	49	57	65§	73	2	10	18	26	34	42	50	58	66	74	3	11	19	27	35	43	51	59	67	75	4	12	20	28	36	44	52	60	68	76	5	13	21	29	37	45	53	61	69
Blood glucose levels measured during OGTT (mmol/L)
0 minutes (fasted)	5.2	4.9	4.9	4.5	5.9	5.1	5.6	5.3	NA	5.4	4.7	5	4.5	5	6.5	6.1	5.4	5.2	6.7	5.8	4.7	5.7	5	4.9	5	4.7	4.6	5.1	4.6	5.3	4.7	4.4	4.8	4.9	6.2	4.7	5.3	5.1	4	5.7	4.8	4.4	5.6	4.4	5.4	4.7	5.2	5.1	6.4
15 minutes	18.6	14	16.9	28.1	20	20.9	16.9	19.5	NA	20.5	16.1	19.1	17.7	23.9	26.1	21.3	19.9	18.7	17.4	17.9	14.3	17.6	20.1	19	26.8	17.5	16.7	17.7	18.1	21.4	17.5	13.5	16.2	22	25.8	17.7	17.8	16.3	19.9	20.3	15.8	16.4	20	13.75	22.8	18.2	21.3	20.2	19.3
30 minutes	16.2	21.6	20.5	19.9	16.3	20.6	19.2	15.4	NA	20.4	21.4	15.1	18	25.9	24.5	18.7	17.4	22.8	16	19.6	18.4	14.7	19.6	17.9	24.8	15.5	21.6	19	20.1	16.5	13.9	13.9	17.2	18.7	23.6	15.9	17.6	18.3	22	22.4	18.3	26.4	22.2	15.2	21.9	21.8	19	27.7	17.1
60 minutes	6.8	10.4	12.5	9.5	6.7	8.2	7.7	6.7	NA	12.1	9.7	6.8	8.3	15.3	15	9.5	8	11.2	11	11.2	13.1	7.3	10.3	12	13.8	7.3	10.4	7.5	13.2	15.2	8.4	6.3	6.4	10.5	10	6.6	8.1	9.3	13.2	11.5	7.4	14.5	11.1	18	12	12.7	13.4	16.1	9.3
120 minutes	5.1	5	5.4	4.7	6.2	4.8	5.3	5.6	NA	7.7	5	5.6	5.6	5.8	7.3	7.9	6.2	5.9	6.7	5.9	6.1	5.4	5.7	5.6	5.2	5.1	5.3	5.9	5.7	8	5.4	4.2	4.6	6.2	6.3	4.7	5.4	5.7	5.4	5.6	5.2	6.8	6.2	6.2	5.9	6.7	5.5	6.8	7.5
Incremental area under the blood glucose curve (mM x 120 min)	517.7	762.8	888	931.5	490.5	717	562.1	512.3	NA	934.5	780.8	537.8	705.8	1241	1106	718.5	628.5	889.5	563.3	738	872.3	445.4	814.5	844.5	1175	564	846	633.8	971.3	642	586.5	430.9	517.3	858	859.5	532.5	593.3	672	1100	852.9	597.8	1202	855	1049	944.3	1007	930	1281	597.8
Plasma insulin levels measured during OGTT (ng/mL)
0 minutes (fasted)	0.099894	0.114202	0.112573	1.136*	0.10068	0.122085	0.122054	0.5285	NA	0.100992	0.112394	0.112666	0.12575	0.120927	0.119927	0.491541	0.514959	0.103671	0.152773	0.159958	0.169743	0.112395	0.663509	0.112647	0.147399	0.106066	0.121866	0.506873	0.502351	0.118181	0.127161	0.116321	0.10039	0.120076	0.14107	0.108202	0.569*	0.102994	0.183877	0.121013	0.102405	0.104481	0.114171	0.100122	0.0962988	0.100362	0.104071	0.112105	0.0970548
30 minutes	0.965173	0.825	0.681728	0.864846	0.734723	0.925448	0.989668	0.866727	NA	0.665227	0.719838	0.914679	0.87079	0.539407	0.884867	1.28876	0.789629	1.930*	0.750242	0.921486	0.54584	1.17241	0.934547	0.698796	0.59939	1.13221	1.17692	1.45596	1.10623	1.11081	0.699768	0.981377	1.04541	1.02079	0.991126	0.932911	0.722824	1.44571	1.52681	0.693938	0.618354	0.75927	0.780086	0.720369	0.695012	0.745043	0.769428	1.568*	1.0096
120 minutes	0.453503	0.960448	1.1396	1.04319	0.507478	0.835641	0.901954	0.647201	NA	0.662446	0.846378	0.601453	0.884688	0.458373	0.667536	0.812531	0.476039	0.672255	0.683064	0.698558	0.137363	0.59818	0.759208	0.573024	0.147875	0.139488	0.732054	0.744941	0.885657	0.599819	0.767253	0.634806	0.730518	0.565822	0.706556	0.765149	0.55758	0.649214	0.967298	0.590037	0.509342	0.556351	0.528084	0.512847	0.65813	0.626615	0.545295	3.212*	0.577193
*Removed based on Grubbs outlier test
#Not enough plasma sampled during OGTT to measure plasma insulin
§Mice sacrificed in week 5 due to sickness identified by scoring, not related to the experimental trial
[truncated: 31 more columns]

## Sheet: Table S12
Table S12. Plasma metabolites altered (ANOVA, q <0.05, 266 metabolites) between the groups fed different western diets from the global metabolomics platform
BIOCHEMICAL	SUB PATHWAY	SUPER PATHWAY	P value	q value
N,N-dimethylalanine	Alanine and Aspartate Metabolism	Amino Acid	0.00231225	0.00861425
N-acetylalanine	Alanine and Aspartate Metabolism	Amino Acid	0.00361135	0.012648
creatine	Creatine Metabolism	Amino Acid	5.48039e-06	3.5906e-05
creatinine	Creatine Metabolism	Amino Acid	0.000144527	0.000747212
4-hydroxyglutamate	Glutamate Metabolism	Amino Acid	0.000116808	0.000608041
carboxyethyl-GABA	Glutamate Metabolism	Amino Acid	4.93229e-09	5.27964e-08
dimethylglycine	Glycine, Serine and Threonine Metabolism	Amino Acid	9.8215e-07	7.6952e-06
glycine	Glycine, Serine and Threonine Metabolism	Amino Acid	0.0127744	0.0388342
N-acetylglycine	Glycine, Serine and Threonine Metabolism	Amino Acid	0.0136048	0.0407073
N-acetylserine	Glycine, Serine and Threonine Metabolism	Amino Acid	0.00767977	0.0247861
N-acetylthreonine	Glycine, Serine and Threonine Metabolism	Amino Acid	2.34834e-07	1.98304e-06
4-guanidinobutanoate	Guanidino and Acetamido Metabolism	Amino Acid	5.15279e-05	0.000290083
1-methyl-4-imidazoleacetate	Histidine Metabolism	Amino Acid	1.47484e-05	9.26343e-05
1-methyl-5-imidazoleacetate	Histidine Metabolism	Amino Acid	4.54823e-09	4.93807e-08
1-methyl-5-imidazolelactate	Histidine Metabolism	Amino Acid	5.91353e-20	2.14014e-18
1-methylhistidine	Histidine Metabolism	Amino Acid	3.34502e-11	4.30884e-10
1-ribosyl-imidazoleacetate	Histidine Metabolism	Amino Acid	0.000642168	0.00280487
3-methylhistidine	Histidine Metabolism	Amino Acid	3.56484e-27	2.70928e-25
anserine	Histidine Metabolism	Amino Acid	1.63573e-08	1.61448e-07
carnosine	Histidine Metabolism	Amino Acid	1.75969e-05	0.000106989
histidine	Histidine Metabolism	Amino Acid	0.0162137	0.0468532
imidazole lactate	Histidine Metabolism	Amino Acid	0.0104223	0.0324629
N-acetyl-1-methylhistidine	Histidine Metabolism	Amino Acid	0.00124503	0.00508722
N-acetyl-3-methylhistidine	Histidine Metabolism	Amino Acid	5.53619e-26	3.825e-24
N-acetylcarnosine	Histidine Metabolism	Amino Acid	6.90956e-12	9.90805e-11
2,3-dihydroxy-2-methylbutyrate	Leucine, Isoleucine and Valine Metabolism	Amino Acid	0.000340549	0.00161761
2-methylbutyrylcarnitine (C5)	Leucine, Isoleucine and Valine Metabolism	Amino Acid	0.00314239	0.0113186
3-methylcrotonylglycine	Leucine, Isoleucine and Valine Metabolism	Amino Acid	5.0807e-06	3.38713e-05
3-methylglutaconate	Leucine, Isoleucine and Valine Metabolism	Amino Acid	0.00411981	0.0143626
beta-hydroxyisovalerate	Leucine, Isoleucine and Valine Metabolism	Amino Acid	2.55913e-07	2.1373e-06
beta-hydroxyisovaleroylcarnitine	Leucine, Isoleucine and Valine Metabolism	Amino Acid	0.000397276	0.00184104
isovalerate (C5)	Leucine, Isoleucine and Valine Metabolism	Amino Acid	0.00211642	0.00796278
isovalerylcarnitine (C5)	Leucine, Isoleucine and Valine Metabolism	Amino Acid	0.012256	0.0374079
isovalerylglycine	Leucine, Isoleucine and Valine Metabolism	Amino Acid	2.60323e-06	1.90236e-05
tigloylglycine	Leucine, Isoleucine and Valine Metabolism	Amino Acid	0.000663678	0.00286588
5-hydroxylysine	Lysine Metabolism	Amino Acid	0.000431021	0.00197335
hydroxy-N6,N6,N6-trimethyllysine	Lysine Metabolism	Amino Acid	1.53518e-18	4.86141e-17
N,N,N-trimethyl-5-aminovalerate	Lysine Metabolism	Amino Acid	1.45171e-27	1.22589e-25
N6,N6,N6-trimethyllysine	Lysine Metabolism	Amino Acid	2.49646e-13	4.31207e-12
N6,N6-dimethyllysine	Lysine Metabolism	Amino Acid	6.17365e-13	1.04266e-11
N6-methyllysine	Lysine Metabolism	Amino Acid	2.87348e-29	3.11978e-27
cystathionine	Methionine, Cysteine, SAM and Taurine Metabolism	Amino Acid	0.00524328	0.0176323
methionine sulfone	Methionine, Cysteine, SAM and Taurine Metabolism	Amino Acid	5.17927e-12	7.5697e-11
succinoyltaurine	Methionine, Cysteine, SAM and Taurine Metabolism	Amino Acid	0.0017581	0.00674827
2-hydroxyphenylacetate	Phenylalanine Metabolism	Amino Acid	0.00953431	0.0300667
phenylacetate	Phenylalanine Metabolism	Amino Acid	0.0105834	0.0328301
3-indoxyl sulfate	Tryptophan Metabolism	Amino Acid	0.0109389	0.0337949
6-bromotryptophan	Tryptophan Metabolism	Amino Acid	8.9299e-13	1.4139e-11
indoleacetylglycine	Tryptophan Metabolism	Amino Acid	0.0152229	0.0443274
indoleacrylate	Tryptophan Metabolism	Amino Acid	0.000707112	0.00303618
N-acetylkynurenine (2)	Tryptophan Metabolism	Amino Acid	0.0135624	0.0407073
picolinate	Tryptophan Metabolism	Amino Acid	4.32917e-08	4.11271e-07
3-methoxytyrosine	Tyrosine Metabolism	Amino Acid	0.00286972	0.0104353
p-cresol glucuronide	Tyrosine Metabolism	Amino Acid	9.59064e-07	7.59259e-06
2-oxoarginine	Urea cycle; Arginine and Proline Metabolism	Amino Acid	0.00415477	0.0144184
3-amino-2-piperidone	Urea cycle; Arginine and Proline Metabolism	Amino Acid	3.06934e-05	0.000180829
argininate*	Urea cycle; Arginine and Proline Metabolism	Amino Acid	0.00129055	0.00521713
citrulline	Urea cycle; Arginine and Proline Metabolism	Amino Acid	0.00479565	0.0164175
homoarginine	Urea cycle; Arginine and Proline Metabolism	Amino Acid	5.66856e-11	7.18018e-10
homocitrulline	Urea cycle; Arginine and Proline Metabolism	Amino Acid	5.46762e-06	3.5906e-05
hydroxyproline	Urea cycle; Arginine and Proline Metabolism	Amino Acid	9.81577e-08	8.6744e-07
N2,N5-diacetylornithine	Urea cycle; Arginine and Proline Metabolism	Amino Acid	0.00236264	0.00875906
N-acetylarginine	Urea cycle; Arginine and Proline Metabolism	Amino Acid	0.000381198	0.00177736
N-acetylcitrulline	Urea cycle; Arginine and Proline Metabolism	Amino Acid	0.0144108	0.0424503
N-acetylhomocitrulline	Urea cycle; Arginine and Proline Metabolism	Amino Acid	0.00208452	0.00788176
N-delta-acetylornithine	Urea cycle; Arginine and Proline Metabolism	Amino Acid	0.0020773	0.00788176
N-methylproline	Urea cycle; Arginine and Proline Metabolism	Amino Acid	9.53158e-05	0.000506573
prolylhydroxyproline	Urea cycle; Arginine and Proline Metabolism	Amino Acid	3.04976e-06	2.16618e-05
urea	Urea cycle; Arginine and Proline Metabolism	Amino Acid	0.00970952	0.0304927
glucuronate	Aminosugar Metabolism	Carbohydrate	1.98572e-05	0.000119773
galactonate	Fructose, Mannose and Galactose Metabolism	Carbohydrate	0.000403045	0.00185645
bilirubin (E,E)	Hemoglobin and Porphyrin Metabolism	Cofactors and Vitamins	0.0138844	0.0413811
trigonelline (N'-methylnicotinate)	Nicotinate and Nicotinamide Metabolism	Cofactors and Vitamins	2.47956e-34	6.28156e-32
alpha-tocopherol	Tocopherol Metabolism	Cofactors and Vitamins	0.00154834	0.00609709
gamma-tocopherol/beta-tocopherol	Tocopherol Metabolism	Cofactors and Vitamins	0.0141002	0.0418599
pyridoxate	Vitamin B6 Metabolism	Cofactors and Vitamins	0.00471495	0.0162143
deoxycarnitine	Carnitine Metabolism	Lipid	4.53707e-16	1.07755e-14
12-HEPE	Eicosanoid	Lipid	8.88936e-09	9.00788e-08
linoleoyl ethanolamide	Endocannabinoid	Lipid	0.000592736	0.00261907
N-linoleoyltaurine	Endocannabinoid	Lipid	0.000163531	0.000817653
N-oleoyltaurine	Endocannabinoid	Lipid	5.57876e-05	0.000308884
N-stearoyltaurine	Endocannabinoid	Lipid	0.000480658	0.00214882
stearoyl ethanolamide	Endocannabinoid	Lipid	2.43459e-05	0.000144554
pimeloylcarnitine/3-methyladipoylcarnitine (C7-DC)	Fatty Acid Metabolism (Acyl Carnitine, Dicarboxylate)	Lipid	3.59558e-22	1.82176e-20
suberoylcarnitine (C8-DC)	Fatty Acid Metabolism (Acyl Carnitine, Dicarboxylate)	Lipid	0.000160292	0.000806768
3-hydroxyoleoylcarnitine	Fatty Acid Metabolism (Acyl Carnitine, Hydroxy)	Lipid	0.00166479	0.00648183
3-hydroxypalmitoylcarnitine	Fatty Acid Metabolism (Acyl Carnitine, Hydroxy)	Lipid	0.0048715	0.0165283
arachidoylcarnitine (C20)	Fatty Acid Metabolism (Acyl Carnitine, Long Chain Saturated)	Lipid	1.28733e-06	9.9834e-06
behenoylcarnitine (C22)	Fatty Acid Metabolism (Acyl Carnitine, Long Chain Saturated)	Lipid	0.000334702	0.00159984
lignoceroylcarnitine (C24)	Fatty Acid Metabolism (Acyl Carnitine, Long Chain Saturated)	Lipid	5.82689e-05	0.000318592
margaroylcarnitine (C17)	Fatty Acid Metabolism (Acyl Carnitine, Long Chain Saturated)	Lipid	1.7354e-08	1.6909e-07
pentadecanoylcarnitine (C15)	Fatty Acid Metabolism (Acyl Carnitine, Long Chain Saturated)	Lipid	2.67208e-06	1.93407e-05
stearoylcarnitine (C18)	Fatty Acid Metabolism (Acyl Carnitine, Long Chain Saturated)	Lipid	6.64467e-08	6.08428e-07
laurylcarnitine (C12)	Fatty Acid Metabolism (Acyl Carnitine, Medium Chain)	Lipid	0.0116533	0.0357118
5-dodecenoylcarnitine (C12:1)	Fatty Acid Metabolism (Acyl Carnitine, Monounsaturated)	Lipid	0.0081468	0.026073
cis-4-decenoylcarnitine (C10:1)	Fatty Acid Metabolism (Acyl Carnitine, Monounsaturated)	Lipid	0.00149063	0.00590039
eicosenoylcarnitine (C20:1)	Fatty Acid Metabolism (Acyl Carnitine, Monounsaturated)	Lipid	0.00089054	0.00376248
erucoylcarnitine (C22:1)	Fatty Acid Metabolism (Acyl Carnitine, Monounsaturated)	Lipid	4.67825e-15	1.04573e-13
arachidonoylcarnitine (C20:4)	Fatty Acid Metabolism (Acyl Carnitine, Polyunsaturated)	Lipid	2.01328e-11	2.68437e-10
dihomo-linolenoylcarnitine (C20:3n3 or 6)	Fatty Acid Metabolism (Acyl Carnitine, Polyunsaturated)	Lipid	0.000358648	0.00169154
linoleoylcarnitine (C18:2)	Fatty Acid Metabolism (Acyl Carnitine, Polyunsaturated)	Lipid	0.000975338	0.00407284
4-methylhexanoylglycine	Fatty Acid Metabolism (Acyl Glycine)	Lipid	0.000449581	0.00202179
cis-3,4-methyleneheptanoylglycine	Fatty Acid Metabolism (Acyl Glycine)	Lipid	1.2277e-07	1.06029e-06
isocaproylglycine	Fatty Acid Metabolism (Acyl Glycine)	Lipid	0.000437335	0.00198944
N-palmitoylglycine	Fatty Acid Metabolism (Acyl Glycine)	Lipid	0.00769673	0.0247861
trans-3,4-methyleneheptanoylglycine	Fatty Acid Metabolism (Acyl Glycine)	Lipid	2.22186e-13	3.92701e-12
valerylglycine (C5)	Fatty Acid Metabolism (Acyl Glycine)	Lipid	0.000730557	0.00311923
butyrylcarnitine (C4)	Fatty Acid Metabolism (also BCAA Metabolism)	Lipid	0.0146781	0.0430709
butyrylglycine (C4)	Fatty Acid Metabolism (also BCAA Metabolism)	Lipid	0.0158585	0.0460017
propionylcarnitine (C3)	Fatty Acid Metabolism (also BCAA Metabolism)	Lipid	0.00131968	0.00530665
propionylglycine (C3)	Fatty Acid Metabolism (also BCAA Metabolism)	Lipid	0.000439771	0.00198944
2-aminoheptanoate	Fatty Acid, Amino	Lipid	5.76213e-15	1.2512e-13
2-aminooctanoate	Fatty Acid, Amino	Lipid	1.52537e-06	1.15928e-05
N-acetyl-2-aminooctanoate	Fatty Acid, Amino	Lipid	4.20888e-06	2.85035e-05
(14 or 15)-methylpalmitate (a17:0 or i17:0)	Fatty Acid, Branched	Lipid	5.37024e-05	0.000300101
(16 or 17)-methylstearate (a19:0 or i19:0)	Fatty Acid, Branched	Lipid	0.000313274	0.00151648
2-hydroxysebacate	Fatty Acid, Dicarboxylate	Lipid	0.0060435	0.0198834
3-carboxy-4-methyl-5-pentyl-2-furanpropionate (3-CMPFP)	Fatty Acid, Dicarboxylate	Lipid	1.95871e-32	2.97724e-30
3-methyladipate	Fatty Acid, Dicarboxylate	Lipid	2.5624e-11	3.35763e-10
decadienedioic acid (C10:2-DC)	Fatty Acid, Dicarboxylate	Lipid	0.00120628	0.00495553
docosadioate (C22-DC)	Fatty Acid, Dicarboxylate	Lipid	0.000111489	0.000584358
dodecadienoate (12:2)	Fatty Acid, Dicarboxylate	Lipid	0.00544244	0.0182214
eicosanedioate (C20-DC)	Fatty Acid, Dicarboxylate	Lipid	0.000150242	0.000771515
sebacate (C10-DC)	Fatty Acid, Dicarboxylate	Lipid	0.0102011	0.0319046
suberate (C8-DC)	Fatty Acid, Dicarboxylate	Lipid	0.000920727	0.00386604
tetradecadienedioate (C14:2-DC)	Fatty Acid, Dicarboxylate	Lipid	0.00167163	0.00648183
12,13-DiHOME	Fatty Acid, Dihydroxy	Lipid	5.99209e-10	7.11561e-09
9,10-DiHOME	Fatty Acid, Dihydroxy	Lipid	0.00027881	0.0013583
13-HODE + 9-HODE	Fatty Acid, Monohydroxy	Lipid	2.29303e-06	1.69194e-05
2-hydroxydecanoate	Fatty Acid, Monohydroxy	Lipid	7.96695e-05	0.0004264
2-hydroxyoctanoate	Fatty Acid, Monohydroxy	Lipid	3.78733e-05	0.000218058
3-hydroxysebacate	Fatty Acid, Monohydroxy	Lipid	0.00227858	0.00853063
eicosenoate (20:1n9 or 1n11)	Long Chain Monounsaturated Fatty Acid	Lipid	6.93795e-08	6.27719e-07
erucate (22:1n9)	Long Chain Monounsaturated Fatty Acid	Lipid	2.7752e-17	7.81167e-16
docosadienoate (22:2n6)	Long Chain Polyunsaturated Fatty Acid (n3 and n6)	Lipid	9.30025e-10	1.08741e-08
docosahexaenoate (DHA; 22:6n3)	Long Chain Polyunsaturated Fatty Acid (n3 and n6)	Lipid	1.08514e-08	1.08514e-07
docosapentaenoate (DPA; 22:5n3)	Long Chain Polyunsaturated Fatty Acid (n3 and n6)	Lipid	2.87513e-12	4.3702e-11
docosapentaenoate (n6 DPA; 22:5n6)	Long Chain Polyunsaturated Fatty Acid (n3 and n6)	Lipid	7.33221e-05	0.000395211
docosatrienoate (22:3n3)	Long Chain Polyunsaturated Fatty Acid (n3 and n6)	Lipid	0.00833543	0.0263955
docosatrienoate (22:3n6)	Long Chain Polyunsaturated Fatty Acid (n3 and n6)	Lipid	9.23306e-12	1.29947e-10
eicosapentaenoate (EPA; 20:5n3)	Long Chain Polyunsaturated Fatty Acid (n3 and n6)	Lipid	2.36117e-16	5.98163e-15
heneicosapentaenoate (21:5n3)	Long Chain Polyunsaturated Fatty Acid (n3 and n6)	Lipid	1.94426e-20	7.77704e-19
hexadecatrienoate (16:3n3)	Long Chain Polyunsaturated Fatty Acid (n3 and n6)	Lipid	5.34446e-21	2.38929e-19
linolenate (18:3n3 or 3n6)	Long Chain Polyunsaturated Fatty Acid (n3 and n6)	Lipid	1.65866e-09	1.90997e-08
mead acid (20:3n9)	Long Chain Polyunsaturated Fatty Acid (n3 and n6)	Lipid	2.89843e-09	3.28777e-08
nisinate (24:6n3)	Long Chain Polyunsaturated Fatty Acid (n3 and n6)	Lipid	3.59391e-07	2.93696e-06
stearidonate (18:4n3)	Long Chain Polyunsaturated Fatty Acid (n3 and n6)	Lipid	5.65056e-22	2.68402e-20
tetradecadienoate (14:2)	Long Chain Polyunsaturated Fatty Acid (n3 and n6)	Lipid	0.000320829	0.00154323
1-arachidonoyl-GPA (20:4)	Lysophospholipid	Lipid	0.000568502	0.00252668
1-linoleoyl-GPG (18:2)	Lysophospholipid	Lipid	1.72747e-05	0.000105877
1-oleoyl-GPG (18:1)	Lysophospholipid	Lipid	0.00436358	0.0150742
1-palmitoyl-GPG (16:0)	Lysophospholipid	Lipid	9.61994e-05	0.000507719
10-undecenoate (11:1n1)	Medium Chain Fatty Acid	Lipid	0.00830379	0.0263955
caprate (10:0)	Medium Chain Fatty Acid	Lipid	0.00578942	0.0192138
laurate (12:0)	Medium Chain Fatty Acid	Lipid	0.00133086	0.00532345
1-stearoyl-2-oleoyl-GPG (18:0/18:1)	Phosphatidylglycerol (PG)	Lipid	2.5185e-12	3.90625e-11
choline	Phospholipid Metabolism	Lipid	0.0164771	0.047434
trimethylamine N-oxide	Phospholipid Metabolism	Lipid	1.59837e-20	6.74866e-19
valerate (5:0)	Short Chain Fatty Acid	Lipid	0.00343082	0.0121276
sphinganine-1-phosphate	Sphingolipid Synthesis	Lipid	0.00276925	0.0101184
beta-sitosterol	Sterol	Lipid	1.26051e-13	2.31977e-12
campesterol	Sterol	Lipid	1.22553e-11	1.69346e-10
cholesterol	Sterol	Lipid	8.35041e-07	6.7514e-06
cholesterol sulfate	Sterol	Lipid	0.00187388	0.00715654
X-11381	N/A	N/A	6.69115e-14	1.30392e-12
X-11478	N/A	N/A	5.06613e-10	6.11153e-09
X-11787	N/A	N/A	0.0142162	0.0420403
X-11795	N/A	N/A	8.57264e-17	2.24662e-15
X-11861	N/A	N/A	0.000225629	0.00112077
X-12117	N/A	N/A	0.000635272	0.00279079
X-12124	N/A	N/A	9.14544e-06	5.94063e-05
X-12193	N/A	N/A	6.87817e-13	1.11221e-11
X-12680	N/A	N/A	0.00144945	0.00576745
X-12798	N/A	N/A	4.23604e-20	1.6097e-18
X-16087	N/A	N/A	4.02173e-28	3.82064e-26
X-16649	N/A	N/A	3.3999e-10	4.16762e-09
X-17010	N/A	N/A	1.30606e-06	1.00263e-05
X-17325	N/A	N/A	8.89242e-07	7.11394e-06
X-17367	N/A	N/A	5.47182e-08	5.07144e-07
X-17654	N/A	N/A	0.000252196	0.00123657
X-18899	N/A	N/A	3.37523e-05	0.000195815
X-18913	N/A	N/A	6.45023e-05	0.000350155
X-18921	N/A	N/A	4.13761e-06	2.83296e-05
X-18922	N/A	N/A	3.18713e-06	2.24066e-05
X-21258	N/A	N/A	3.47119e-14	7.13001e-13
X-21319	N/A	N/A	1.69799e-06	1.2777e-05
X-21353	N/A	N/A	0.0131259	0.0395861
X-22835	N/A	N/A	1.58323e-14	3.34237e-13
X-23587	N/A	N/A	0.00597648	0.0197484
X-23639	N/A	N/A	3.39705e-09	3.74168e-08
X-23782	N/A	N/A	7.95916e-19	2.62998e-17
X-23974	N/A	N/A	2.22603e-05	0.000133211
X-24748	N/A	N/A	6.83995e-13	1.11221e-11
X-25310	N/A	N/A	5.60867e-05	0.000308884
X-25387	N/A	N/A	3.28137e-30	4.1564e-28
X-25419	N/A	N/A	1.86124e-25	1.17879e-23
X-25516	N/A	N/A	0.0115247	0.0354607
X-25957	N/A	N/A	1.39817e-11	1.89752e-10
X-26108	N/A	N/A	4.44408e-08	4.16975e-07
inosine	Purine Metabolism, (Hypo)Xanthine/Inosine containing	Nucleotide	0.00494463	0.0167019
2'-deoxycytidine	Pyrimidine Metabolism, Cytidine containing	Nucleotide	0.00169759	0.00654906
3-methylcytidine	Pyrimidine Metabolism, Cytidine containing	Nucleotide	0.000154298	0.000782849
cytidine	Pyrimidine Metabolism, Cytidine containing	Nucleotide	0.00162858	0.00637999
orotidine	Pyrimidine Metabolism, Orotate containing	Nucleotide	0.0069132	0.0225495
3-ureidoisobutyrate	Pyrimidine Metabolism, Uracil containing	Nucleotide	0.00816498	0.026073
beta-alanine	Pyrimidine Metabolism, Uracil containing	Nucleotide	0.0174357	0.0498164
N-acetyl-beta-alanine	Pyrimidine Metabolism, Uracil containing	Nucleotide	0.000662841	0.00286588
branched-chain, straight-chain, or cyclopropyl 10:1 fatty acid (1)	Partially Characterized Molecules	Partially Characterized Molecules	0.00255387	0.00942203
branched-chain, straight-chain, or cyclopropyl 10:1 fatty acid (2)	Partially Characterized Molecules	Partially Characterized Molecules	2.84482e-07	2.35007e-06
branched-chain, straight-chain, or cyclopropyl 12:1 fatty acid	Partially Characterized Molecules	Partially Characterized Molecules	1.69299e-07	1.4457e-06
glucuronide of C10H18O2 (12)	Partially Characterized Molecules	Partially Characterized Molecules	0.00484605	0.0165157
glucuronide of C14H22O4 (1)	Partially Characterized Molecules	Partially Characterized Molecules	4.23277e-17	1.1489e-15
glucuronide of C14H22O4 (2)	Partially Characterized Molecules	Partially Characterized Molecules	2.41779e-08	2.32598e-07
glutamine_degradant	Partially Characterized Molecules	Partially Characterized Molecules	8.16364e-14	1.55109e-12
glycine conjugate of C10H14O2 (1)	Partially Characterized Molecules	Partially Characterized Molecules	0.00128603	0.00521713
glycine conjugate of C6H10O2 (2)	Partially Characterized Molecules	Partially Characterized Molecules	0.000891115	0.00376248
glycine conjugate of C6H10O2 (3)	Partially Characterized Molecules	Partially Characterized Molecules	3.25294e-12	4.84752e-11
phenylacetylcarnitine	Acetylated Peptides	Peptide	0.0169059	0.048485
phenylacetylglutamate	Acetylated Peptides	Peptide	1.54539e-05	9.54873e-05
phenylacetylglutamine	Acetylated Peptides	Peptide	0.000360566	0.00169154
phenylacetylglycine	Acetylated Peptides	Peptide	3.21357e-06	2.24066e-05
gamma-glutamylisoleucine	Gamma-glutamyl Amino Acid	Peptide	0.0152035	0.0443274
gamma-glutamylleucine	Gamma-glutamyl Amino Acid	Peptide	0.0131185	0.0395861
gamma-glutamylthreonine	Gamma-glutamyl Amino Acid	Peptide	4.06053e-05	0.00023203
gamma-glutamylvaline	Gamma-glutamyl Amino Acid	Peptide	1.51028e-05	9.40828e-05
1H-indole-7-acetic acid	Bacterial/Fungal	Xenobiotics	0.00114144	0.00471464
N-methylpipecolate	Bacterial/Fungal	Xenobiotics	1.35123e-10	1.6835e-09
2-amino-p-cresol sulfate	Benzoate Metabolism	Xenobiotics	0.00294217	0.0106479
3-methoxycatechol sulfate (1)	Benzoate Metabolism	Xenobiotics	0.00106732	0.00443257
3-methyl catechol sulfate (1)	Benzoate Metabolism	Xenobiotics	4.90142e-05	0.000277991
4-allylcatechol sulfate	Benzoate Metabolism	Xenobiotics	2.73588e-06	1.96158e-05
4-ethylcatechol sulfate	Benzoate Metabolism	Xenobiotics	3.16481e-05	0.00018502
4-hydroxyhippurate	Benzoate Metabolism	Xenobiotics	0.005646	0.01882
4-methylcatechol sulfate	Benzoate Metabolism	Xenobiotics	0.00328102	0.0117069
4-vinylphenol sulfate	Benzoate Metabolism	Xenobiotics	0.00015451	0.000782849
catechol sulfate	Benzoate Metabolism	Xenobiotics	1.39915e-05	8.86128e-05
guaiacol sulfate	Benzoate Metabolism	Xenobiotics	1.22431e-05	7.8191e-05
hippurate	Benzoate Metabolism	Xenobiotics	0.00260769	0.00957412
p-cresol sulfate	Benzoate Metabolism	Xenobiotics	1.75555e-06	1.30806e-05
2-naphthol sulfate	Chemical	Xenobiotics	5.21541e-16	1.20112e-14
4-hydroxychlorothalonil	Chemical	Xenobiotics	2.44543e-16	5.99525e-15
6-hydroxyindole sulfate	Chemical	Xenobiotics	0.00729844	0.0237043
ectoine	Chemical	Xenobiotics	3.09053e-19	1.06764e-17
glycolate (hydroxyacetate)	Chemical	Xenobiotics	0.000240589	0.00118732
methylnaphthyl sulfate (1)	Chemical	Xenobiotics	3.30508e-09	3.69391e-08
methylnaphthyl sulfate (2)	Chemical	Xenobiotics	1.9112e-18	5.81004e-17
O-sulfo-L-tyrosine	Chemical	Xenobiotics	6.11847e-09	6.36992e-08
perfluorohexanesulfonic acid	Chemical	Xenobiotics	4.87623e-40	3.30889e-37
perfluorooctanesulfonate (PFOS)	Chemical	Xenobiotics	8.7076e-40	3.30889e-37
S-(3-hydroxypropyl)mercapturic acid (HPMA)	Chemical	Xenobiotics	4.23803e-06	2.85035e-05
S-carboxymethyl-L-cysteine	Drug - Other	Xenobiotics	0.00677438	0.0221919
2,6-dihydroxybenzoic acid	Drug - Topical Agents	Xenobiotics	0.00318199	0.0114071
2-aminophenol sulfate	Food Component/Plant	Xenobiotics	8.33759e-09	8.56293e-08
betonicine	Food Component/Plant	Xenobiotics	2.04452e-23	1.10988e-21
cinnamoylglycine	Food Component/Plant	Xenobiotics	0.00333963	0.0118604
daidzein sulfate (2)	Food Component/Plant	Xenobiotics	1.00492e-07	8.77858e-07
equol sulfate	Food Component/Plant	Xenobiotics	3.24706e-06	2.24342e-05
ergothioneine	Food Component/Plant	Xenobiotics	6.31559e-14	1.26312e-12
ethyl beta-glucopyranoside	Food Component/Plant	Xenobiotics	5.80972e-25	3.39645e-23
ferulic acid 4-sulfate	Food Component/Plant	Xenobiotics	0.00359934	0.012648
genistein sulfate	Food Component/Plant	Xenobiotics	6.0577e-09	6.36992e-08
glycitein sulfate (2)	Food Component/Plant	Xenobiotics	8.91741e-08	7.97322e-07
homostachydrine	Food Component/Plant	Xenobiotics	2.30453e-17	6.73631e-16
methyl glucopyranoside (alpha + beta)	Food Component/Plant	Xenobiotics	1.28198e-13	2.31977e-12
N-acetylpyrraline	Food Component/Plant	Xenobiotics	9.75751e-06	6.2845e-05
stachydrine	Food Component/Plant	Xenobiotics	3.2495e-33	6.17406e-31

## Sheet: Table S13
Table S13. Complete dataset of all known and unknown plasma metabolites measured at the global metabolomics platform. The value of each metabolite are given as normalized raw area counts.
BIOCHEMICAL	SUPER PATHWAY	SUB PATHWAY	KEGG	HMDB	Mixed	Total seafood	Lean fish	Fatty fish	Total meat	Red meat	Shellfish	Red meat	Total seafood	Lean fish	Shellfish	Mixed	Fatty fish	Total meat	Lean fish	Shellfish	Red meat	Mixed	Total seafood	Fatty fish	Total meat	Lean fish	Red meat	Mixed	Total seafood	Shellfish	Fatty fish	Total meat	Fatty fish	Total meat	Red meat	Mixed	Total seafood	Lean fish	Shellfish	Red meat	Lean fish	Shellfish	Mixed	Total seafood	Fatty fish	Total meat	Lean fish	Shellfish	Red meat
(12 or 13)-methylmyristate (a15:0 or i15:0)	Lipid	Fatty Acid, Branched		HMDB0061707	8120474	13952245	6166357	13973849	13907682	18483084	8454430	16376679	7416605	10443408	9092775	8443827		5738476	6824354	9311834	12910052	7024373	8235644	30412394	10338109	4637714	11235919	6259152	8670366	8558462	5492377	7867725		7761742	8630211	14174539	4271497	5542271	6589237	8687284	6419546	5393376	8.34237e+06	7566399	11080597	9637822	7768070	7803368	7379317
(14 or 15)-methylpalmitate (a17:0 or i17:0)	Lipid	Fatty Acid, Branched	C16995	HMDB0061859	19195388	26726468	18525842	22379610	49200692	52329336	21167236	62261488	20517808	27002328	11596140	22578860	10186106	13628056	20229612	20284428	33590664	15996749	17040916	39934300	19243300	9404664	32258326	23656576	19540656	27452228	9573258	28129648	14875784	16862740	26968058	32480116	10063617	11869097	13646637	21729040	14168962	12912603	23745374	18435900	13969482	16633148	12539692	19988260	26843572
(16 or 17)-methylstearate (a19:0 or i19:0)	Lipid	Fatty Acid, Branched		HMDB0037397	1905603	3019510	2622041	3190495	6597352	5942537	3.11109e+06	7100993	2476634	3.35671e+06	1623054	2248299	2040690	1657599	2413696	2698502	3061886	1567813	1783944	5945685	2030360	820125	3880218	3000248	2269600	4021928	1341454	3309524	2550895	2058336	3737088	2816260	1331427	1394930	1655329	2662641	1640471	1774528	2644882	2288299	2291484	1934866	1866112	2819091	3570969
(2 or 3)-decenoate (10:1n7 or n8)	Lipid	Medium Chain Fatty Acid			113440	158353	135273	294459	243014	181448	92426	185735	185632	102117	171217	126655		98667	143555	182652	125207	223299	95191		259472	110686	100388	103786	121150	123449		88151	124782	139243	129793	210731	90284	79476	104705	107532	155646	66188	226745	102766	158598	104172	134660	85939	55789
(N(1) + N(8))-acetylspermidine	Amino Acid	Polyamine Metabolism	C00612,C01029	HMDB0001276,HMDB0002189	268771	232582	400679	222021	305314	139176	241816	98990	202333	447197	297120	273625	329512	344960	271306	203701	364279	257791	352746	310789	272465	337168	188195	279360	164263	375153	325825	287872	205312	354149	237887	126308	293167	328239	398577	447545	210234	217316	359465	218000	423288	251173	297207	330826	305695
(R)-3-hydroxybutyrylcarnitine	Lipid	Fatty Acid Metabolism (Acyl Carnitine, Hydroxy)		HMDB0013127	1606813	1427441	2.06618e+06	4935537	2173720	994754	296322	713345	1600345	795144	169209	374863	568038	456569	2971222	712236	567681	3672218	819246	447786	2348060	594379	1.02121e+06	1477232	982639	1138645	386500		1552528	2821480	1430149	1284540	1294253	485060	590648	869263	556211	622529	3601833	1079423	1464107	502566	867658	1181701	266657
(S)-3-hydroxybutyrylcarnitine	Lipid	Fatty Acid Metabolism (Acyl Carnitine, Hydroxy)		HMDB0013127	641286	748548	546557	1412639	899287	931146	416058	573428	929624	603214	329810	293065	463099	439853	996253	345208	596582	1169029	650754	641484	973921	409891	517636	573831	536922	594194	529264	270365	607480	688479	558869	607814	736297	383784	368650	451984	568923	214684	1119933	639681	938355	912440	426686	350965	419204
1,5-anhydroglucitol (1,5-AG)	Carbohydrate	Glycolysis, Gluconeogenesis, and Pyruvate Metabolism	C07326	HMDB0002712	36136300	47054172	53757364	38499380	58768652	54867288	47039872	48139320	36848336	52117272	23453358	44393996	26958744	31941932	45241424	52927224	46534400	49505368	42349272	42347236	26695300	39238160	38625216	36194536	40946404	38437424	29585340	47077364	47206640	42308744	43359448	44403516	48311084	38614360	41842096	47886056	46570704	34591448	45379520	52242300	39348768	32612052	46515168	41153732	35984400
1-arachidonoyl-GPA (20:4)	Lipid	Lysophospholipid		HMDB0062312	323866	256388	231336	244054	750117	292976	250545	633210	198594	221783	180988	319207	134414	296715	311983	106600	252120	370599			366672	90470	397947	604326	166240	207938	76369	463508	143858	462144	400986	681896	141304	220686	251515	293955		190722	164372	394486		205422	145306	599543	324090
1-carboxyethylisoleucine	Amino Acid	Leucine, Isoleucine and Valine Metabolism			305699	326450	178496	227791	242945	346060	234353	277983	285026	673512	411495	337951	180829	368561	279822	167384	958257	218610	295814	477048	312787	233948	198519	101680	327736	185652	410603	270931	249978	147498	231492	123476	167804	380145	284706	157835	203801	283845	136586	261371	346311	621556	159600	301464	554555
1-carboxyethylleucine	Amino Acid	Leucine, Isoleucine and Valine Metabolism			405032	438441	298135	221447	268508	498223	309740	435176	429409	1042218	681231	541581	230536	622794	381086	222946	1460460	308382	506772	685883	444042	363007	307511	185138	510163	250327	593394	359307	356330	187529	290017	215910	268344	603012	517193	220634	297837	422819	175037	407479	487503	1028396	235628	513415	859097
1-carboxyethylphenylalanine	Amino Acid	Phenylalanine Metabolism			719889	940684	500769	483119	557390	1139824	690180	902391	804546	1840162	2452045	1108350	480204	1.69064e+06	831938	422347	3.19906e+06	633904	1316263	1508122	1118579	1058196	640853	229285	868396	631155	1405170	671686	745832	424854	505383	372854	557275	1000972	1129113	483003	646921	981668	294247	762868	1040829	2671357	531603	1097868	1923695
1-carboxyethyltyrosine	Amino Acid	Tyrosine Metabolism			413555	334315	176586	157334	153466	318022	192748	331118	273359	637929	779565	379888	173395	614165	256822	169127	886017	254426	393621	530042	413568	339132	167956	88964	250005	203714	472311	189527	325814	142132	155098	109124	181608	353134	405601	156338	205060	323441	93685	250623	368208	836429	215442	392467	565835
1-carboxyethylvaline	Amino Acid	Leucine, Isoleucine and Valine Metabolism			481106	454647	221807	310079	298488	471509	252931	442695	392018	816550	504211	476492	279094	565734	287860	185197	1123645	246252	355559	661948	458054	284897	340816	150815	382100	247666	594281	331310	315973	173143	292352	185776	266066	430954	303544	169802	269552	408781	158078	417989	465858	864293	176847	317424	755349
1-linoleoyl-GPG (18:2)	Lipid	Lysophospholipid			843253	2282766	2.53231e+06	1426197	1661749	1300553	2166904	1.24498e+06	1387235	1825820	1822754	1105147	798744	790354	1712129	1962333	1421668	841679	1657323	1748329	740933	1.2743e+06	746454	1049025	1.45595e+06	2867184	672679	942021	1.01855e+06	721216	1164477	1.46437e+06	758480	1012227	1213656	606175	1746887	1805993	1411190	1535595	763492	718693	1626594	2680348	896568
1-methyl-4-imidazoleacetate	Amino Acid	Histidine Metabolism	C05828	HMDB0002820	1660247	1612076	1376612		1101203	1938460	2100685	1983491	1514130	1407977	2055854	1662900	1237164	1432528	1188684	2554935	1274194		1154488	749374	2027478	936001	2035701	1667592	1274960	1614368	1157270	1649269	1150363	1886488	1003702	1561826	1337478	1821746	1866099	1.65192e+06	1004847	1898555	1504321	1258603	621485	1.66087e+06	870440	1831484	1338989
1-methyl-5-imidazoleacetate	Amino Acid	Histidine Metabolism		HMDB04988	2886702	10799603	4200375	19845664	3033491	1319394	320935	1448574	8933768	4264272	360311	1806554	17497916	3510403	8920022	402676	1040293	8257209	14324550	10341688	6385255	1842977	1430359	3.88916e+06	4.05141e+06	127686	9606143	4976048	10684828	13707319	1591475	2454907	7465582	5056268	462537	1501729	3806654	254780	4286334	7.49498e+06	12363703	3139490	3717577	533177	1700199
1-methyl-5-imidazolelactate	Amino Acid	Histidine Metabolism			1266451	5012937	2542635	7180711	3373297	815910	213120	1480279	5612352	4042688	142095	2044534	5865239	2124031	3331212	270585	725773	1.8923e+06	6222720	8645520	2276249	2332126	1791138	2023296	4.98343e+06	314868	8290447	5437863	10637861	4765241	879652	2.4109e+06	5521068	3059302	217419	846946	3605085	160033	1334826	5194581	8999375	1878601	2237107	259120	1032763
1-methylhistamine	Amino Acid	Histidine Metabolism	C05127	HMDB0000898	402591	915227	746999	501465	772462	4454559	531333	622901	412939	612560	350232	507365	1667293	1345295	346196	454533	426889	1059527	517275	1882757	391182	262339	395211	565102	1769922	1803455	569117	325965	548381	271584	252249	657668	1563260	323923	479273	432249	282078	290764	363138	1660742	467125	403379	530211	366007	575122
1-methylhistidine	Amino Acid	Histidine Metabolism	C01152	HMDB0000001	660076	1566275	1290512	585698	1638850	1344724	1581172	1603306	1590258	1456114	1525263	647806	725470	1243057	1262114	1822145	1.54056e+06	701296	1174601	767617	960661	868413	1514885	559433	1408397	1582107	742029	1587261	1290178	1335952	1392902	572421	1158435	1525420	2004835	1259350	1436196	1105335	582899	954769	936563	800198	1248574	1633836	1.43889e+06
1-methylnicotinamide	Cofactors and Vitamins	Nicotinate and Nicotinamide Metabolism	C02918	HMDB0000699	1159633	1351615	973175	1317722	1127979	1209438	1.94864e+06	779319	1100309	1717132	252366	1751657	1.01089e+06	932085	965795	771798	1727819	977898	1377019	1966449	744751	676742	2312992	1310051	1101964	2457197	1.68974e+06	1303784	2347999	1289691	1295394	1464475	2011159	1284674	912529	968746	589214	616869	936027	1492342	2137589	1484810	419139	931705	1727052
1-oleoyl-GPG (18:1)	Lipid	Lysophospholipid			526543	1.95447e+06	1996776	1418812	2534514	1.97124e+06	1676282	1708005	1088942	1554445	1.73338e+06	1033176	824395	1069774	1260399	1590418	2484862	697392	1449700	2022503	1285744	1081593	1457755	982192	1178737	2095182	699473	1509374	962279	817191	1823038	1713687	390976	831721	771228	1012946	1541243	1161829	1261910	1.43243e+06	969097	1433500	1173291	1745408	1567613
1-palmitoyl-GPA (16:0)	Lipid	Lysophospholipid	C04036	HMDB00327	127752	180956	202453	221308	177891	130230	139820	153862	200087	134894	106889	143370	181689	105740	153579	141778	76287	115080	94291	170132	130327	69328	95641	173496	168014	139552	49361	138270	206423	99311	136169	249591	106945	126316	159028	93859	122241	118998	70284	153320	92150	72311	96126	179794	108830
1-palmitoyl-GPG (16:0)	Lipid	Lysophospholipid			160316	941113	776596	660065	580046	501463	787658	514906	509709	759338	900256	270998	534327	324336	570595	726999	737843	223783	831652	1395586	368550	508099	277478	244386	621984	729773	452399	333656	457388	200245	360566	410993	263448	353897	377384	259602	731124	744455	340006	664701	496711	520315	415992	666577	446681
1-ribosyl-imidazoleacetate	Amino Acid	Histidine Metabolism	C05131	HMDB0002331	487167	432665	294339	630015	344024	858586	617436	696444	322053	495503	489219	690971	396147	348300	512754	722487	907755	302454	557822	526817	404693	300080	826105	433972	353374	612866	491908	574773	553421	522817	401514	439676	393191	535249	337880	398323	472139	740146	204084	425879	431186	708993	267447	536261	660401
1-stearoyl-2-arachidonoyl-glycosyl-GPE (18:0/20:4)	Lipid	Glycosyl PE		HMDB0009003	310470		56877		111268	169734	86485	101030	642841	101454	183852			259730	91978	70058	585381	383451	67347		232989	98924	210324	558600		78023		193810		83644	160099	77155		74024	165989	250522	134219	83879	136084			261165	74983	146271	265375
1-stearoyl-2-oleoyl-GPG (18:0/18:1)	Lipid	Phosphatidylglycerol (PG)		HMDB0010604	1179670	1.74825e+06	1.56587e+06	1599207	1552276	1833181	2392135	1.94878e+06	1704368	1149349	2892865	1.64978e+06	1326099	1230995	1300277	2138483	1414823	1499829	1813842	1979980	626380	1325825	1459097	1530397	2106400	3965334	1131466	1480842	1014728	1410689	1359218	2.03026e+06	2119824	1421256	2400281	1454965	1334922	3683971	1363957	1371331	1576514	1351057	999810	2873526	1367192
1-stearoyl-GPG (18:0)	Lipid	Lysophospholipid				99770	109510	54212	94459	89218	71386	68523		41882	71685				80533	43285	120958		51084				35300	84832		99812	47121	59735		53049	57249	86559		35718				52458	44108	38895		66769		107676	60291
10-heptadecenoate (17:1n7)	Lipid	Long Chain Monounsaturated Fatty Acid		HMDB0060038	35505660	57585696	39164180	49481560	54282548	62004472	29949044	66670648	39381724	49235800	12399870	26654788	25850660	17676444	39811324	35222856	27944644	36444752	38137728	133573888	28811042	14840364	39001696	38269452	42549572	43352788	24148950	36239312	40318912	28361608	31999590	45300228	25767360	20989432	18170816	25823100	27319040	18703348	33944396	34860800	43133088	14984996	21369784	39853680	26300166
10-nonadecenoate (19:1n9)	Lipid	Long Chain Monounsaturated Fatty Acid		HMDB0013622	13292096	18967938	12905880	17527284	23835788	24953500	12276640	26374894	12653238	18594186	5788800	9912260	7973760	7088897	13181484	12294060	13049452	9002550	9171918	37209404	9271732	4894018	16126472	13952125	12057734	15227271	7170111	12880637	11714637	11210771	13730034	18795576	6910471	7.63819e+06	7669258	9763065	8662458	6.69548e+06	12731666	10733222	12744880	7.52747e+06	8509766	13144640	11599801
10-undecenoate (11:1n1)	Lipid	Medium Chain Fatty Acid	C13910	HMDB0033724	2752699	3535195	2442785	4723989	4981833	5459309	2140819	7652464	2366849	2802525	2881075	2469004	2895882	3906398	3.62981e+06	3642970	2056617	2643119	2925640	2663640	7593182	2611679	3153804	2683494	3.0176e+06	2663265	1368370	3515763	2348357	3708641	3412871	2590054	1732638	2050146	1.86079e+06	3215496	3779567	2596280	3718288	3818340	3.42146e+06	3.64696e+06	3544466	2665739	2222162
12,13-DiHOME	Lipid	Fatty Acid, Dihydroxy	C14829	HMDB0004705	3064297	377673	243176	168323	350128	456001	249342	190105	285820	296355	444553	2.46135e+06	201015	553892	206174	460256	309647	1391854	179353	505938	604986	338376	278411	730296	127950	224987	115631	278596	285136	328975	316472	4122424	197553	300269	130409	297610	226172	214664	952514	213879	152030	433298	217387	189680	140643
12-HEPE	Lipid	Eicosanoid		HMDB0010202	517121	5150648	1908678	9153398	1317012	1256530	2282519	1023169	3.23316e+06	2610020	2.00928e+06	693844	7631544	631390	1.92194e+06	3671433	316798	552405	2.94208e+06	18496568	249653	735706	460987	708286	3783240	8671315	2703602	300651	6.94056e+06	467151	394791	1618301	2904546	1188055	1.58996e+06	291927	3608197	1935549	360325	3430635	5128928	181832	1112835	1867515	400208
12-HETE	Lipid	Eicosanoid	C14777	HMDB0006111	2295179	2406097	1846677	1400485	15014656	11595784	1690387	6103579	1446551	1880933	1197403	1947361	1094481	16045983	2230815	3165933	934481	2880520	998075	2273604	1277594	668356	1966255	4974895	1135329	4950994	348494	1275413	1180902	3.21558e+06	2460652	8027870	1000127	912564	1286663	1284158	2353029	1007360	1405261	1.38845e+06	784528	678221	796281	1393744	811712
13-HODE + 9-HODE	Lipid	Fatty Acid, Monohydroxy	C14767,C14762	HMDB0004667,HMDB0004670	10329042	6711438	3989963	3205949	9766164	12935076	4168923	6811202	5456672	5538354	4587067	10107142	2638852	9303703	4857516	5761149	7664250	8163944	5935519	15696587	6432991	3878870	8972894	4716671	4984510	4694930	3102602	10060582	3535606	3885862	6890778	15211441	2349282	3949485	3629733	7.98589e+06	4455916	3439787	5122463	3219914	5228897	5616066	3452296	4274051	9028156
14-HDoHE/17-HDoHE	Lipid	Docosanoid		HMDB0010213,HMDB0060044	1143471	5456284	3825001	6627587	4712511	4972746	1741221	3495042	3.65843e+06	3.15583e+06	617959	1166690	4353824	819014	2794307	2866738	291577	1277264	2242300	8820656	365972	403420	865287	3488236	3227000	4673655	1517498	650914	5589545	1201407	795236	6.43635e+06	2069073	1.54332e+06	1179982	319758	3.88099e+06	1064471	729165	2898355	2233910	298073	1564385	1652394	382778
16-hydroxypalmitate	Lipid	Fatty Acid, Monohydroxy	C18218	HMDB0006294	3106155	4076199	2966216	3210459	2187409	2222830	2655589	2381675	3.13071e+06	3.54884e+06	4985232	3287664	2211229	2277970	3549650	3999568	2409318	4103642	5482498	5086236	3370962	3372371	2989916	2911166	3443464	3698162	1689031	2966746	2346186	2975872	2098143	3374913	2223408	3038119	2982577	2450233	3169571	2644723	3360555	2562165	4865246	2542972	3267038	3.22025e+06	1674665
18-methylnonadecanoate (i20:0)	Lipid	Fatty Acid, Branched			905846	1.7147e+06	730178	1680214	1096963	897953	1155164	1291376	990023	899272	332451	695616	1081355	363608	855338	863944	271286	891379	675245	3769305	428502	245965	327229	671064	735626	910445	770041	593782	1416014	642232	914987	958243	968571	703264	503053	476319	512554	297103	536414	777122	1111543		803782	863006	470966
1H-indole-7-acetic acid	Xenobiotics	Bacterial/Fungal			120314	185975	92966	139019	74461	92711	125892	159094	108629	186343	220550	90819	92175	85421	229131	171547	87447	163226	212427	172259	117253	39716	85980	101584	87949	249751	160780	118772	128331	153736	123531	111337	152112	134802	179700	99377	111125	113905	148471	152453	151292	62610	108200	217573	91141
2'-deoxycytidine	Nucleotide	Pyrimidine Metabolism, Cytidine containing	C00881	HMDB0000014	1879499	2322640	2517914	2339652	2214518	1843676	2537287	1684150	2.07885e+06	2206203	2501370	1789910	1828105	2302415	1919636	2324133	2265144	1870593	1950086	1844430	1556000	2409464	1629615	1714556	1747612	3093505	2110995	1731379	1855953	2296955	1946572	1806727	2273993	2594835	2574286	2039333	1921527	1583442	1862096	2343808	1970321	2007509	2364144	1848442	1621477
2'-deoxyuridine	Nucleotide	Pyrimidine Metabolism, Uracil containing	C00526	HMDB0000012	7.30089e+06	7839532	6648245	6.79354e+06	7767034	7.15734e+06	6070999	6789373	6.67091e+06	5593973	7.04793e+06	7.43768e+06	6567866	8.21768e+06	5547582	6195737	8269553	6.7081e+06	5132321	6536644	7612593	5466378	5465105	6122343	5920715	6017293	7009808	6136160	6.96734e+06	6.66341e+06	6632450	6168362	6327232	6347494	5805615	7.3573e+06	6040249	7064920	6.69788e+06	6037323	6.90672e+06	8466018	8633136	5335512	4756572
2'-O-methylcytidine	Nucleotide	Pyrimidine Metabolism, Cytidine containing			81918	108896	94447	63791	87898	79916	65862	81152	79322	113229	125193	93527	79934	119270	91364	95050	90671	120802	93530	82438	88690	94468	68491	85608	79288	81984	81358	62231	108038	87500	75130	78533	94064	101402	87704	91116	93836	68670	58749	75512	113818	94594	89409	83113	60755
2'-O-methyluridine	Nucleotide	Pyrimidine Metabolism, Uracil containing			174877	188977	165645	149153	165503	118700	109649	126203	148879	232698	212174	147835	151673	199842	153751	107673	176041	149151	153656	185718	203140	171922	107575	159856	143928	145099	155255	106893	177916	137218	139131	137608	170684	155025	132793	147827	166109	106877	122727	127327	204311	191898	177545	141316	123323
2,3-dihydroxy-2-methylbutyrate	Amino Acid	Leucine, Isoleucine and Valine Metabolism		HMDB0029576	197265	294490	184577	365418			206379	312942	250404	372509	236891	232597	598716	210909	150142	200657	309106	195529	341333	371379	158508	123913	308235	226430		213578	373504	201170	445925	295769		183771	188340	332147		256197	246890	130306	161849	251295	308069	158392	212169	135791	219081
2,3-dihydroxy-5-methylthio-4-pentenoate (DMTPA)	Amino Acid	Methionine, Cysteine, SAM and Taurine Metabolism		HMDB0240388	566802	827904	732992	761018	590694	598741	730942	794973	719316	975830	846629	864706	753829	722348	710175	911572	948389	576992	874545	794639	548603	659320	778958	646010	858600	830938	713466	710561	831335	644970	464518	663474	567202	611211	700756	632323	831465	702940	486015	655921	805200	650931	651866	802456	670605
2,3-dihydroxyisovalerate	Xenobiotics	Food Component/Plant	C04039	HMDB0012141	1644801	1614612	1814303	2263189	1549186	1356464	1.63834e+06	1630751	1973940	1502995	1.87194e+06	1354126	1627310	1442102	1.69965e+06	1.70952e+06	2123230	1541226	1393906	1450959	1602623	1508624	1668911	1.69168e+06	1492081	1.68435e+06	1481567	1606960	1637006	2122771	2489694	1716254	1507501	2473610	1604908	1899602	1.77487e+06	1580667	2151432	1.65204e+06	1568958	1329380	1.78241e+06	1503750	1.62424e+06
2,3-diphosphoglycerate	Carbohydrate	Glycolysis, Gluconeogenesis, and Pyruvate Metabolism	C01159	HMDB0001294	612671	473287	575479	1.52662e+06	515516	5883687	1315665	1149685	688280	746702	413813	434650	484961	620332	694338	760421	344194	280374	1336696	2252353	319608	242993	557676	587166	813093	572784	292290	749985	369708	654569	852416	1232934	523384	1070284	469968	361924	704919	584902	319689	867875	922012	754730	805791	1233238	366732
2,4-di-tert-butylphenol	Xenobiotics	Chemical			3254816	3.94474e+06	3.79663e+06	2649282	4585167	4867759	3213508	4764883	3.61983e+06	3705129	1937412	3.47883e+06	2451605	2332958	2873175	2377243	3162627	3057109	2881750	4609849	2297663	3420573	5520815	6089078	5004816	6373897	2305208	7177042	2344627	2433397	3246544	3170823	2738765	2677393	1.94156e+06	2519798	2152332	1995034	2590562	2462676	2572796	2908637	2425097	2820049	7168759
2,6-dihydroxybenzoic acid	Xenobiotics	Drug - Topical Agents		HMDB0013676	4372025	3.41045e+06	1044733	1156261	768558	1205092	2408268	1892255	2.01271e+06	3465562	5605249	7.08696e+06	1261506	2998224	2302076	2822156	2225902	2282982	791306	2234490	1226515	1558084	1564274	3.45613e+06	1145454	512350	1892877	1416315	1470546	2287125	718084	5594619	1.00077e+06	3168574	2824962	899444	1174877	1759795	1115851	1784417	955124	2854959	814775	2027861	2079709
2-amino-p-cresol sulfate	Xenobiotics	Benzoate Metabolism			119357	42781		116229		52365	315299	161888	62549		216009	256300	52416		163651	276820						48594	130266		48692	80381		118729			222284	171120	81973	178835	83902	57225	122293	77404	93551	100618		52892		171023	156694
2-aminoadipate	Amino Acid	Lysine Metabolism	C00956	HMDB0000510	1982413	5050651	8833721	3789926	4750228	12610645	5551734	5870760	4277211	9486220	3291773	4453927	4118763	6226412	3161551	4464562	4786137	4156001	10735445	16821592	2968706	7053642	3152212	2011940	5524127	3223358	9318442	3914969	3883638	1866949	1673247	1699981	3730146	4103573	4371494	4963059	9641488	4942505	3104477	4809924	5488858	10117017	4702523	3912219	8135711
2-aminobutyrate	Amino Acid	Glutathione Metabolism	C02356	HMDB0000452	20095524	30774246	47477288	24468756	26390194	26944290	17299692	13104947	27555116	33237000	21234442	17544080	17251672	25067296	24861430	20268696	15982012	29531726	25051310	22081704	22167464	22212066	12946036	18294996	22176224	30788998	19561072	13966926	18092900	29669316	15916658	17684264	20800088	34828284	36561932	33288444	26762388	18757484	32240772	19096964	18941408	24173656	21571328	25215008	16050139
2-aminoheptanoate	Lipid	Fatty Acid, Amino		HMDB0094649	1258256	1053431	1552626	823069	3281755	3.67339e+06	1041969	1936043	1052969	2237380	1492846	1757816	2036431	3380581	799451	849088	3036670	1937529	826114	1268309	2711293	927477	3.43048e+06	1139712	874196	540697	1271144	3535476	1457013	2.86954e+06	2667753	1644857	879503	1.57561e+06	1226831	3188312	1038489	940032	1425766	760240	1032602	2883434	683574	612809	5136964
2-aminooctanoate	Lipid	Fatty Acid, Amino		HMDB0000991	149068	121005	102590	113087	183772	188525	82952	135478	180676	111977	102088	141060	194160	149731	139800	93906	168021	97255	86908	39303	227454	101842	247251	150900	75607	67751	64507	273766	77906	109922	151475	160381	90416	90595	95339	149550	136537	123917	152700	86662	76336	160661	127144	100864	189199
2-aminophenol sulfate	Xenobiotics	Food Component/Plant		HMDB0061116	540368	50852	32417	52581		30187	33478	58102	37425	49443	119096	2010920	54089	78365	47657	36013	34257	453736	35692		61715	49233	24148	812149	18573	36391	33229	32995	55112	36847	24987	1314771	26642	51315	25645	19976	55791	31917	131984	37108	39383	52571	33531	27530	30519
2-butenoylglycine	Lipid	Fatty Acid Metabolism (Acyl Glycine)			430711	644216	371354	2651969	1948433	534461	221093	581447	642985	290643	311296	219269	498789	374901	794794	401617	781402	819564	618949	391667	1078657	252302	404386	469758	531777	383334	367438	206790	829431	864625	580163	448482	464515	303516	282994	312249	562372	275840	879059	400455	996721	422247	256233	263503	339844
2-hydroxy-3-methylvalerate	Amino Acid	Leucine, Isoleucine and Valine Metabolism		HMDB0000317	904022	2253307	932880	1288179	1150789	989263	1690416	4629374	941080	1909204	1755552	2045481	676513	1224610	1082829	2475261	1354534	1880986	1063191	1265851	1510072	561007	928763	963357	1322351	2621809	754363	896481	2.05256e+06	1254951	1020299	793592	985240	879178	1097761	835076	1629367	782333	858465	1629356	1916770	812225	1713408	1215686	968892
2-hydroxyadipate	Lipid	Fatty Acid, Dicarboxylate	C02360	HMDB0000321	3251157	4223024	2322747	3404145	4.17903e+06	5739937	2603516	3.54231e+06	3596195	5073663	3550200	3981740	4.0268e+06	11198122	4471152	2429774	3441825	1976957	4457478	10821273	2884443	4998372	6811649	5536513	6522269	2443799	5838749	2630007	3187692	1838604	1809022	1323230	2446190	4841480	1963361	2137458	6074313	5362100	1612509	4524982	4980501	9908257	1.85403e+06	2594140	3805783
2-hydroxyarachidate	Lipid	Fatty Acid, Monohydroxy			294997	268238	247939	358003	495197	340682	207178	259873	205556	252365	131240	194394	217792	168809	241928	167907	125534	298345	231617	249685	261554	147744	154021	340362	193908	157848	119767	155043	208165	250613	262271	337610	210811	188423	170361	187738	197200	75325	200590	155614	179137	282582	284258	163674	150263
2-hydroxybutyrate/2-hydroxyisobutyrate	Amino Acid	Glutathione Metabolism	C21297,C05984	HMDB0000729,HMDB00008	22971108	34757280	36897776	36005472	30648720	29957502	22486592	22652660	38871496	31825314	31039462	19743512	26051620	48421788	42427100	32980044	28493148	35787720	46289168	35565628	34448096	33619540	19311252	28515942	34149824	52486800	28864068	19107356	29547514	40580672	20832992	26908516	25790664	31486366	24828680	19386516	51791788	22076594	32657016	34552072	38607564	43336744	24203016	25079412	22146396
2-hydroxydecanoate	Lipid	Fatty Acid, Monohydroxy		HMDB0094656	440742	976160	555295	758483	761726	1622976	429479	1621443	504601	586268	1463286	926622	861242	1598029	621900	665627	1322864	619957	482523	766513	1.51721e+06	722436	758111	400866	393069	445466	357510	1322908	400356	637626	876021	752604	297492	480596	582404	979346	934618	314540	1055385	868543	735625	1.5888e+06	631493	561655	1043395
2-hydroxyglutarate	Lipid	Fatty Acid, Dicarboxylate	C02630	HMDB0059655	1334778	1678311	1094923	1463657	1266567	1169503	915125	1.46971e+06	1.04061e+06	2170079	1878800	1314694	1222783	1434342	1318169	807016	1797670	1339192	1.56698e+06	1792926	1353930	1180539	1087435	790749	1294880	1395086	825879	1.04499e+06	1064816	1107537	808382	736499	932043	1168807	1.39399e+06	942074	1192787	1404849	1065811	1268754	1565257	1.37531e+06	1105961	1.66434e+06	1507276
2-hydroxyhippurate (salicylurate)	Xenobiotics	Benzoate Metabolism	C07588	HMDB0000840	97988	146885	72280	33244	44527	76256	285904	33357	80713	237039	254786	79431	37648	39401	128396	139390			27382	67903		54441	109777	125019	58243	33870	87989	62689	88765	136987		201384	45941	153975	155075		97987	80249	41995	78207	74105			76753	53563
2-hydroxyoctanoate	Lipid	Fatty Acid, Monohydroxy		HMDB0002264	236657	342170	252246	261809	343387	559070	268472	493322	295137	361540	598552	452985	417822	666478	321733	331914	714731	332844	258355	248288	455836	315960	492165	195012	260571	239040	149128	575808	243943	304903	336599	379626	217398	293160	320398	346940	332423	232600	411432	282567	263302	643525	285695	290540	545303
2-hydroxyoleate	Lipid	Fatty Acid, Monohydroxy			3400279	4732356	3644026	5087941	4830991	4484906	3086388	4362423	4.75004e+06	4647291	2318578	2607295	2649083	2173271	4876109	3135502	2103680	4360241	3.70712e+06	3.99178e+06	4120034	3098970	2701413	4806477	4257814	4099803	2817766	3513037	3.61745e+06	4429330	2637009	4697875	3554126	2884794	2426989	2182152	2691074	1715648	3.39469e+06	3550563	3462258	2467082	3050288	3037869	2179565
2-hydroxypalmitate	Lipid	Fatty Acid, Monohydroxy		HMDB0031057	11799274	16264619	14809138	16640914	18284488	14755529	12696387	15782875	14192422	15262423	8934442	13741495	11589404	7958405	15268836	11314708	8265357	9252687	12388755	16461050	10846810	7934196	11048120	14925122	15902519	13830265	8985308	11293479	13675305	13295671	11188309	16019065	10059689	10800491	9419685	8583250	8910093	7204672	10748486	11508196	10345872	9556064	10039201	11731238	8467109
2-hydroxyphenylacetate	Amino Acid	Phenylalanine Metabolism	C05852	HMDB0000669	2311107	2096225	1247308	1235244	923807	1565345	2426789	1827039	1991896	2322023	2948823	1.7918e+06	1654220	1649121	1617036	1.96513e+06	1715697	1506022	1699089	1722279	1890819	1043513	3162460	2149175	1717294	2626452	1484293	2.06222e+06	2.04281e+06	2104084	1466284	2235961	2410167	2.0658e+06	2478226	713592	1329782	1.79711e+06	1647560	2324178	1742812	1930268	1072176	2950668	2.01807e+06
2-hydroxysebacate	Lipid	Fatty Acid, Dicarboxylate		HMDB0000424		41863		62244	105226	123439		115297	203484	40378	60576	111940	210737	251319		43142	179872	131732		106393	87141	45234	183272		87238		134941	184445		100964	82719	102886			53793	132519	49991		85621		404493	108111			209756
2-hydroxystearate	Lipid	Fatty Acid, Monohydroxy	C03045,C03042	HMDB0062549	5650667	8321477	8.20828e+06	8749474	10110608	8757187	8132806	9176997	9115205	7.14229e+06	3648925	7075361	6.87526e+06	3895256	9705680	5428754	3614337	4.0043e+06	7522426	8697203	4315170	3.57132e+06	6226034	9051113	8669686	7021319	4866901	7480263	7.84588e+06	5838061	6962514	9009313	6112544	5674060	5117124	4.14433e+06	3.59204e+06	4743154	6144192	7135037	5472467	3.62229e+06	4844870	7.44768e+06	5621340
2-methylbutyrylcarnitine (C5)	Amino Acid	Leucine, Isoleucine and Valine Metabolism		HMDB0000378	387116	647739	745941	422564	520035	558962	684208	833605	506271	745285	696427	368619	368515	859675	343419	512657	553517	227472	415035	547935	450135	545648	438821	279162	520420	496412	383332	383221	286247	477194	297293	252778	440120	478910	439751	519841	474942	257716	450720	424948	394509	707781	454572	323187	430023
2-methylbutyrylglycine (C5)	Amino Acid	Leucine, Isoleucine and Valine Metabolism		HMDB0000339	164123	306330	172784	545376	597191	312697	168830	538337	329374	230710	123557	163245	244433	139672	280168	291952	542705	329184	242586	275085	401097	110919	345497	178142	233825	313174	178040	288815	338697	328084	316302	175056	219607	230876	208299	237940	296389	175516	273177	212463	322553	147403	153539	268583	284274
2-naphthol sulfate	Xenobiotics	Chemical			48793				246032	272273		274410				157038		269050			246549	136701			162487		342951	78755				475477		326640	266806	32136				210597			43635			119322			396699
2-O-methylascorbic acid	Cofactors and Vitamins	Ascorbate and Aldarate Metabolism		HMDB0240294	2447071	2817581	3127475	2998146	2762998	2216772	2308009	2.98565e+06	3.24796e+06	2928352	1697761	3.36742e+06	3.84643e+06	2100687	3.93198e+06	2809625	2940639	3653814	4359714	2711525	2531236	3367416	3.73576e+06	3393826	3519259	4342645	3481860	3153691	3.93128e+06	3616995	2672072	2728770	3580076	2637522	2603690	2683260	3015314	2776653	4977299	2689274	3.16466e+06	1935049	2456380	3422121	2374365
2-oxoadipate	Amino Acid	Lysine Metabolism	C00322	HMDB0000225	12544101	19875014	11226682	16944064	11140478	23073528	12571111	17943464	17074146	27645666	33008816	15482076	14208629	30801700	17518250	11425552	25282372	7.99998e+06	23863604	54954960	12595297	23828168	8921357	7.40785e+06	21436912	12514243	26817252	12428870	13774636	8.23955e+06	6361158	5691552	8087482	18499940	13497612	8.12052e+06	28241094	23671378	8.19349e+06	15492108	19507036	39864728	9367635	14610163	28624156
2-oxoarginine	Amino Acid	Urea cycle; Arginine and Proline Metabolism	C03771	HMDB0004225	1576469	2346823	2491165	2208947	1387026	2261121	2600168	2111359	2030759	2562509	2785716	2540522	1836345	1734254	2089472	2204921	1808416	1740628	2409038	2703659	1595395	1732221	2400223	1915525	2303265	2097175	2225166	1871008	1820709	1645574	1305202	1921901	1924247	2455740	2148990	1787864	2132149	2325758	1920231	2814028	2384032	1478706	2011384	2391900	2698726
2R,3R-dihydroxybutyrate	Lipid	Fatty Acid, Dihydroxy		HMDB0000498	34795352	31258214	23470040	36810376	20537464	23049616	28147616	33263524	38801624	30046046	14180539	20184648	22607168	16885400	35316504	30319264	19904300	28777506	28723784	32249612	23624136	20232594	37053684	36349680	27882160	36201944	30825182	26276644	33067718	42981736	32689302	25729136	32874706	38518472	37025660	25806998	26591604	30372528	35069260	28305596	32310862	15908223	24453800	28939584	17775012
3,4-dihydroxybutyrate	Lipid	Fatty Acid, Dihydroxy		HMDB0000337	4447165	3664225	3114201	4983576	3579000	2638228	3247458	5452247	4451274	3348091	2249449	3460808	3409505	2498917	4135129	4033961	3149558	3746350	3401819	3317658	3213381	2295678	4517088	3943928	3.75876e+06	4274101	2864025	3273647	4175527	5863682	6784446	3893109	4209452	4.101e+06	3775275	3109092	2765934	2690140	4411891	3563936	3652045	2513589	3062091	3721388	2599242
3,4-dihydroxyphenylacetate sulfate	Amino Acid	Tyrosine Metabolism			67839	91004	51540			49792		82955		94059	74154				81991	51301	130110	54505		98118		59534		63678			75893	56805	93019	83541		75301	102313	67052	90749		104038		54088	55027	90813	56843	69828
3-(3-amino-3-carboxypropyl)uridine	Nucleotide	Pyrimidine Metabolism, Uracil containing				23471	26394	25045	23896		29283	42505	30602	21990			26363			27677			27026	24766	20521		24424	32129		32461	22743	17850	47227	40707			44481	31073	32951	21779	23841		24016	20827			29862
3-(3-hydroxyphenyl)propionate sulfate	Xenobiotics	Benzoate Metabolism		HMDB0094710	23530		24361	81544			36283	88366		138098		84281		70812	28509			29124	30525	93137				208152			29519		101280	20471		302028		57005	91568	59958	85542			17624
3-(4-hydroxyphenyl)lactate (HPLA)	Amino Acid	Tyrosine Metabolism	C03672	HMDB0000755	9119322	10261427	6738117	7737050	6580359	8064375	7726126	10173072	7113717	9442566	13974117	9124928	8593760	11587533	7715114	8.30508e+06	10839517	10360209	8251520	8978412	13059213	8266259	6546572	8754304	7620042	7479045	8810638	5484242	10517768	8519731	7336056	7814803	7135131	7757675	7447908	5807189	8373820	6269092	6443601	8092758	9514118	12824385	7135269	8865954	7170274
3-(4-hydroxyphenyl)propionate	Xenobiotics	Benzoate Metabolism	C01744	HMDB0002199		108693	59379	179833			72721	125363	84460	224209	183947	68520	103747	154203	130597		43398			175336	53830			139303			122385		124485	97514		196119		77832	219891		102440	51555		111741	85077		84663
3-amino-2-piperidone	Amino Acid	Urea cycle; Arginine and Proline Metabolism		HMDB0000323	104052	151537	117504	119909	175441	163770	129789	116416	109245	94604	202696	129054	111431	159599	60784	142063	142161	107610	65857	91610	124616	66282	104684	114120	131446	120813	108664	126401	94819	105410	118554	117104	60737	90493	131059	109981	34686	91860	102208	100431	92252	212507	54522	137458	139026
3-aminoisobutyrate	Nucleotide	Pyrimidine Metabolism, Thymine containing	C05145	HMDB0002166	166196	201086	357829	221588	96154	363889	550872	191891	289277	215100	574835	307806	274359	232485		431892	223574	203197	154130	507082	549490	264967	400485	181790	159376	188038	227657	509382	422305		95180	102589	181401	304006	390114	132393	322485	320373	159329	183201	175591	266089		247303	263451
3-carboxy-4-methyl-5-pentyl-2-furanpropionate (3-CMPFP)	Lipid	Fatty Acid, Dicarboxylate		HMDB0061643	73479	348146	177236	681742	126859	111112	141672	133166	273243	184701	159386	120610	717301	127322	165747	140957	154769	83352	329114	636333	169933	139124	120059	78773	337620	199851	540340	156130	666204	172463	114606	93120	288683	171187	160490	154188	173247	243447	112703	312746	669329	135515	134255	240207	198830
3-dehydrocholate	Lipid	Secondary Bile Acid Metabolism		HMDB00502		279240	240739	387059	304222	159747		88405	280926	752378	4612690	135638	150979	2949595	125034	59615	311827	44578	63771	184644	1059818	916179	75858	102855		153669	32949	199102	200947	315775	414311	352571	174949	224446	202697	63290	542523		128200	306640	1429318	962480	280458	168720	141947
3-formylindole	Xenobiotics	Food Component/Plant	C08493	HMDB29737	11223680	10635992	9750909	9767464	7792677	10580464	7336645	10192920	9803944	11286141	19038872	11822253	10128665	15374111	9468954	12621605	13387463	14570559	10259762	10121108	13631476	12265637	11068157	9621361	9383670	11667086	11192106	12729720	11712431	10109664	7.6838e+06	9395406	8838926	9749321	8912964	11016013	17583330	12253850	10063780	10636967	12417419	18716432	9376084	10342153	11176369
3-hydroxy-2-ethylpropionate	Amino Acid	Leucine, Isoleucine and Valine Metabolism		HMDB0000396	1379355	2243633	864610	2346946	2827389	2170323	976775	2939293	1200997	1620787	1311846	642188	556749	1.60374e+06	2137816	1877634	2195240	2326181	1270607	606958	2447660	1256272	1009691	1369051	1432331	1959183	716087	1165171	1509724	1.47809e+06	2121653	718624	1388327	1751871	1427690	2090742	1.84239e+06	994597	2334182	757745	1189977	781372	1416660	2349100	1318737
3-hydroxyadipate	Lipid	Fatty Acid, Dicarboxylate		HMDB0000345	3757243	1599205	1146849	4664328	3056950		759930		2814003	1742931	3330718		1619767		2644970	1094156	1562149	2602195	1255167	1422105	1.92436e+06	1068134	811696	867910	1663125	1624150	2824336	5133435	2064043	2759247	1.94764e+06	1553394	2945488	2678943	3546711	870688	4857894	2276970	4.17124e+06	1731615	1069002		1405480	2488918	1182461
3-hydroxybutyrate (BHBA)	Lipid	Ketone Bodies	C03197,C01089	HMDB0000011,HMDB0000357,HMDB0000442	100866800	92768760	73269704	422217792	189524512	61747200	47747208	46092372	140933792	50266308	45204288	51302940	99457232	91919328	200261072	83107080	65582812	154022176	81260536	72242616	133451712	60093196	40501240	82955048	64044764	48673960	75081112	33789824	88399608	132857160	69023416	87243952	61867176	67891584	44069508	41237164	120318744	55461392	271974464	71298848	115032304	65444796	60144140	42755808	34905804
3-hydroxybutyroylglycine	Lipid	Fatty Acid Metabolism (Acyl Glycine)			164274	915010	158272	1006812	473963	360449		107734	238139		252549	252518	382578		674371		407558	391341	338882	257339	543122		403248	453724	266415	569858		252748		580509	389836	367756	218419	293754	124546		65837	464057	288192					290845	247070
3-hydroxydecanoate	Lipid	Fatty Acid, Monohydroxy		HMDB0002203	870556	749011	566791	1806759	1558260	1051937	524657	961860	873533	594977	887593	540230	438030	845560	822194	682482	858427	1407465	704466	390744	1.76306e+06	634004	690743	610895	548695	646314	396365	462098	516030	766994	746145	942590	463197	469891	425804	617693	671761	333469	1368349	575008	794931	788228	708161	385953	343909
3-hydroxydecanoylcarnitine	Lipid	Fatty Acid Metabolism (Acyl Carnitine, Hydroxy)		HMDB0061636	89699	124119	78754	198060	153354	146594	77440	124010	185840	102864	114200	48619	52238	127363	121932	91835	157374	165179	108984	48624	213021	109694	116211	141053	78935	90339	47772	69687	79446	116300	85776	112433	75032	77844	58317	91633	111386	43816	150673	83565	114880	120102	90825	55054	41035
3-hydroxydodecanedioate	Lipid	Fatty Acid, Dicarboxylate		HMDB0000413				24516		21403			34391	26424	232052			49771								122971																			44188	93925
3-hydroxyhexanoate	Lipid	Fatty Acid, Monohydroxy		HMDB0061652,HMDB0010718	1271860	855027	1090211	2079104	3.75669e+06	1000661	696088	918430	887450	744691	1316804	598505	503693	1077290	1094765	624456	1415944	1551003	700431	468831	2150133	863339	617963	585681	531444	676669	522048	455970	728343	743491	823520	756064	706603	570727	474121	690026	993085	476260	1058651	603088	953225	1318447	1009862	858416	444110
3-hydroxyhexanoylcarnitine (1)	Lipid	Fatty Acid Metabolism (Acyl Carnitine, Hydroxy)			115132	129008	127441	200920	202474	157789	78882	133902	133192	130021	90758	44535	93322	122749	127610	67160	149443	165802	97807	56174	224882	124407	108065	101042	90639	96253	35284	61786	111941	140812	96582	121213	81752	98490	80631	119533	109242	83931	169128	115187	133355	136129	81827	74937	75757
3-hydroxyindolin-2-one sulfate	Xenobiotics	Food Component/Plant				49667		25073				61465	26182	96367	87389		22694		59552	83658	67049	52373			30301	31570	55984	37203		76262	41385	59208	73667						53923	43002	104992	76592		22530	83494	24638	29318	47041	79009
3-hydroxyisobutyrate	Amino Acid	Leucine, Isoleucine and Valine Metabolism	C01188,C06001	HMDB0000023,HMDB0000336	41845816	27533532	23934330	12246611	26841790	26041800	19306742	21534060	33303796	26796834	25126034	21127232	23685856	29334696	36815744	24160636	39079744	27690078	18862676	31776944	16573182	21169416	14601281	21238140	23061808	21315088	23338140	18248968	25423000	22406856	15982456	22217980	19815342	29715996	23138362	15418811	20083620	13813608	26813500	21076508	41941516	33301662	19581740	22346336	23700598
3-hydroxylaurate	Lipid	Fatty Acid, Monohydroxy		HMDB0000387	1629670	1360618	988238	3609431	3067454	2061903	986866	1688744	1759225	1093791	1635392	795352	655240	1358576	1821967	1653098	1579038	2295215	1241161	565751	3435080	1196820	1445344	975442	944009	1033416	514246	722214	823938	1516479	1593730	2180354	820469	726165	719951	1034621	1147481	484065	2583817	1124372	1.51627e+06	1.62077e+06	1299289	675194	580488
3-hydroxymyristate	Lipid	Fatty Acid, Monohydroxy			2572416	2.06877e+06	1242505	4893130	4355189	2895491	1738152	2628990	2946266	1835381	2207239	1591181	1714485	1468867	2606284	2608076	2449836	2686533	2045049	1652200	3768788	1516085	2771010	1715029	1702855	2200240	1423888	1450520	1614581	2097216	2697009	3583127	1393934	1337129	1204535	1568285	1780606	1135790	3155353	2238393	2415922	2222324	2055909	1397020	1073496
3-hydroxyoctanoate	Lipid	Fatty Acid, Monohydroxy	C20793	HMDB0001954	883562	710346	528635	1500916	1429363	802960	373315	790656	790207	604558	810131	464747	391170	769830	689744	556547	888759	1124893	575609	339383	1379897	580276	509984	538401	440661	532906	368539	392716	459831	694262	647865	651538	407590	426224	363125	564421	570020	261282	978918	456520	715938	777067	657116	365465	346876
3-hydroxyoctanoylcarnitine (1)	Lipid	Fatty Acid Metabolism (Acyl Carnitine, Hydroxy)				59175		87497	66884	97915		73207	68288		84189			79692	60404	91297	63480	95784		51661	95658	86859	37426		65446	51242			53015	72157	45141	59089	60070	49046	38738	72186			93412		68952	90203	49071		29489
3-hydroxyoctanoylcarnitine (2)	Lipid	Fatty Acid Metabolism (Acyl Carnitine, Hydroxy)						46749	52320	56263		54761			55255			33584	20978		33271	56610		40069	39179	56810	29709							44937				29674	25764	31644			64122		32020	48611	27830
3-hydroxyoctanoylglycine	Lipid	Fatty Acid Metabolism (Acyl Glycine)			83859	57924	39485	212754	175918	88173	32863	90940	73760	33268	68926	30388	51267	47423	95598	57853	90484	116985	67689	21420	244976	30963	100385	80666	64788	64741		25553	64229	115452	93192	78607	59136	37793	17556	51503	61620	43218	139468	64262	125749	45884	50740	21224
3-hydroxyoleate	Lipid	Fatty Acid, Monohydroxy			3.52672e+06	2758028	2740405	5050527	5.87786e+06	3911124	2116623	3233047	2.78876e+06	2.76992e+06	2154740	2289083	1434136	1666089	3078423	3276142	2.77581e+06	3.5387e+06	3052217	2179636	4436611	1.53028e+06	3462995	2382623	2271641	3378005	1765832	2440407	2658647	2399950	3461998	4354868	1.75904e+06	1852400	1574419	2352017	2023297	1747221	4.18697e+06	2301557	2881555	2371692	2347257	2077983	1667890
3-hydroxyoleoylcarnitine	Lipid	Fatty Acid Metabolism (Acyl Carnitine, Hydroxy)			542395	495638	525117	790502	1118821	453512	251978	559070	657961	514284	343786	236447	249968	552726	677733	337471	541607	682467	258207	144520	894618	346528	504540	541355	269077	396346	140724	473465	293153	733394	620544	474136	332309	402665	315235	528833	457408	256918	982699	311717	303602	365972	499979	431201	269010
3-hydroxypalmitoylcarnitine	Lipid	Fatty Acid Metabolism (Acyl Carnitine, Hydroxy)		HMDB0013336	219304	251615	253330	429307	590380	316889	125966	295970	270458	359134	207738	156414	103426	297949	188693	152263	383902	394476	105108	106396	425230	137438	161409	173816		138425	140447	228071	139284	220098	296410	232446	164605	190693	124347	283995	236168	80811	386882	166991	203761	308275	245707	199174	177490
3-hydroxypyridine sulfate	Xenobiotics	Chemical			58892					42529		152284			26256	160640		76402		22889	49360				31086		39134		23718			82253	24348	32134	16654	20248		16163		31451						22760			124911
3-hydroxysebacate	Lipid	Fatty Acid, Monohydroxy		HMDB0000350	148478	237758	230670	526496	398465	18615	164474		302346	273591	294942	103731	210055	214724	332446	165822	205284	141632	217147	316382	141673	150343	78496	101754	185517	172295	234179	55372	225717	185183	104759	163810	71521	169553	170990		262454	126175	212204	158314	374498	132505	212233	152581
3-hydroxystearate	Lipid	Fatty Acid, Monohydroxy		HMDB10737	3.07812e+06	1808177	1929946	2268995	2297441	2462554	1880467	4549694	1842306	4333485	9976642	5494813	1.50277e+06	1.36512e+06	3248535	3.60483e+06	3571034	1.76568e+06	4564271	2550473	6414481	2478799	4066022	2022229	3287393	5.85631e+06	1471275	2328780	1705302	1572881	1705605	2706367	1.50105e+06	1.46798e+06	1.61796e+06	2.04489e+06	3.8893e+06	2088486	2423525	1.88228e+06	2961972	3800922	2579000	2215566	2116632
3-indoleglyoxylic acid	Xenobiotics	Food Component/Plant			3020999	2.0771e+06	2124829	1847578	1758174	1637312	1622303	1772866	2274021	1666743	2347363	2243736	1954457	2541323	1936701	1771082	1715324	1599283	1860764	1747320	1.95753e+06	1606613	1469736	2038233	2159634	1531942	1625992	2181994	1837612	2273187	1765568	1838873	2102583	2200354	1591752	1675144	2475631	1999062	2396523	2488636	2.08169e+06	3324789	1755406	2.02399e+06	1386655
3-indoxyl sulfate	Amino Acid	Tryptophan Metabolism		HMDB0000682	98083696	171639216	88810928	142839472	65028672	86699232	116334808	177920704	125314112	187976384	132424416	95608912	147130608	98671968	177618432	122844616	90856336	77551552	88546160	118742984	66855768	47105772	122836088	111379248	87229376	169057488	86834192	118527904	166280896	122194648	84589952	91281264	105357792	118090496	141550048	89743520	174244048	143637664	58678548	116228360	125030456	48644664	113761520	159425568	148262112
3-methoxycatechol sulfate (1)	Xenobiotics	Benzoate Metabolism			54721				96148	341613		1815070				569342		524349			355239	86696			202777		375799	51683				1043043		129618	207712	175809				218993						187525			1416006
3-methoxytyrosine	Amino Acid	Tyrosine Metabolism		HMDB0001434	206280	257430	247373	119258	148188	110174	193273	100661		192003	225518	97938		83617	117263	173365	147384	82107	72351	214150	72661	90786	64757	92542	130466	166375	197086		131479	60105	100614	81987	100924	181132	181397	79551	108485	118209	152230	117446	108243		218936	141427	52333
3-methyl catechol sulfate (1)	Xenobiotics	Benzoate Metabolism			110661				155872	390096		1540616				588831		1327554			302742	168582			448006		616089	33983				1198863		221796	246137	32969				401888			20250			226668			1426124
3-methyl-2-oxobutyrate	Amino Acid	Leucine, Isoleucine and Valine Metabolism	C00141	HMDB0000019	21561322	28400054	21697870	29113578	24741038	31754000	36216960	31711954	23974810	26474624	32318544	22285910	29959672	23155728	25695906	29327694	25902524	28944382	24607640	23632238	34555844	29177390	41945664	45333312	26107124	26894348	22918298	29826030	29055454	39244500	24257764	36894664	25363288	22785616	20848266	28424800	29687932	17198308	39185292	24718136	26743288	28648920	22207020	21831784	22216148
3-methyl-2-oxovalerate	Amino Acid	Leucine, Isoleucine and Valine Metabolism	C00671,C06008,C03465	HMDB0000491	27128716	40628832	35390008	33616132	36497680	42118160	51166352	41968076	33826132	44005232	37553396	19587400	31648146	26454796	32998920	40249472	39123152	44039856	27853892	25920166	33560192	26103836	49274124	52180760	31701644	28489286	24396452	33233408	44218444	47271884	29247836	45224688	35840392	31381814	27403674	36137756	35530000	17225334	43842244	32893946	33262464	28675810	33279132	33077020	24812432
3-methyladipate	Lipid	Fatty Acid, Dicarboxylate		HMDB0000555	165775	649575	210153	5157012	173647	110623	108665	169550	368834	388122	167954		2155395		335314	295662	268766	204226	230278	1.94277e+06	133706	280778			588282	236596	1301219		1.71954e+06	107781	131592	198262	202603	122178		66100.2	376435	359830		747693	3020771	76031	226704	375451
3-methylcrotonylglycine	Amino Acid	Leucine, Isoleucine and Valine Metabolism	C20828	HMDB0000459	252875	324602	334266	507166	357264	400676	261960	365949	375841	369126	242021	192561	424047	301375	263906	258162	584910	237617	353834	432551	492864	170275	461288	136799	308669	289613	343382	316501	360357	173677	235866	145404	476774	315632	283403	275027	260354	279486	203336	252410	546499	292808	128498	319353	458772
3-methylcytidine	Nucleotide	Pyrimidine Metabolism, Cytidine containing		HMDB0240577		45917	51180	43549			37449			61494	25145		42783		26069	35731			59726	31589		25901				66927	21141		34600				45811	71470	54630					39686	50068			39969
3-methylglutaconate	Amino Acid	Leucine, Isoleucine and Valine Metabolism		HMDB0000522	1013494	823110	721928	1075721	592068	760125	938068	737078	953477	839541	915599	949430	1107230	815826	975904	821905	699853	617987	885292	1095843	695703	679492	557422	499875	884236	542600	1051721	670966	855866	783493	501854	613797	587582	1107820	774720	512519	765858	892758	651166	795666	922185	706391	558434	907741	814253
3-methylhistidine	Amino Acid	Histidine Metabolism	C01152	HMDB0000479	17081768	51495928	28406686	61901080	42366464	12734272	2462144	15038405	48993864	34676060	1279346	18579474	54350524	31065524	26952692	2786388	7742342	14593082	46697556	74045136	31802048	24584920	10740846	17649460	40161648	1638653	67193464	40906896	87357456	32963402	8896358	19630772	47953664	30462068	2658033	10629370	36022752	1494768	13781932	48539352	59556500	23138860	33050586	2155792	8135022
3-phenylpropionate (hydrocinnamate)	Xenobiotics	Benzoate Metabolism	C05629	HMDB0000764	1804104	477344	365450	908536	355200	449790	978336	870601	662372	1161803	753561	1650628	252615	1650059	926032	347438	395479	569089	763603	789093	624641	682760	293820	1.00516e+06	433249	305091	412228	281745	989893	223351	477199	1737413	685377	1404514	476617	315707	1076366	446207	117921	597721	638430	936700	322269	421468	334639
3-phosphoglycerate	Carbohydrate	Glycolysis, Gluconeogenesis, and Pyruvate Metabolism	C00597	HMDB0000807	760895	874755	979957	1093764	708102	2163938	995935	953702	877938	976625	732967	805061	793167	884653	828663	632641	633485	738170	1066245	2016213	754757	699337	639741	723268	1019023	772781	1143931	767011	678474	546375	711656	967515	967136	1070310	813458	605013	712216	768400	594295	891363	1054604	933644	595694	1222485	770243
3-ureidoisobutyrate	Nucleotide	Pyrimidine Metabolism, Uracil containing	C05100	HMDB0002031	408192	328786	263705	298858	278908	262327	162603	339297	265666	352899	461614	393540	245744	761039	253858	294547	533411	683080	179713	331292	1141661	411424	242884	214119	150035	281288	500354	401259	190489	239550		264749	170750	276872	238936	240784	382657	541582	688594	123561	267696	603963	311911	283588	209320
3-ureidopropionate	Nucleotide	Pyrimidine Metabolism, Uracil containing	C02642	HMDB0000026	11633900	7265172	10034005	8929992	7616012	6927469	6648802	7094215	7709974	10860285	9259925	13801982	9868112	13787220	7836169	5526180	10581071	13697683	10419774	12162506	16025086	7727199	7477265	8.19263e+06	7289410	8096737	8170357	8478224	5573884	7345047	4420261	5767665	8.33787e+06	12440652	9292685	7460096	7509945	9783952	15811413	4851961	6992875	8979953	7168078	8960542	7583586
3beta-hydroxy-5-cholestenoate	Lipid	Sterol	C17333			78104	72908	71006	100228	109141		87846	50692		68357	48468	67326	73458	111924	91673	76132	61905	71702		104218	49854		79858	64711			96655	95033	95130	48923	78524		56045	58427	45906	90856	46651		105225	67090	83797		54541	39595
4-acetamidobutanoate	Amino Acid	Polyamine Metabolism	C02946	HMDB0003681	357166	418156	371559	402806	476968	151775		377625	299922	528342	510229		321816	422033	519855	544175	221413		433475	340272	306903	357958	519379	291411	432053	506192	384115	346616	479909	576169	330120	365812	341703	488615	437544			199493	374610	405224	388070		424744	347574	273891
4-allylcatechol sulfate	Xenobiotics	Benzoate Metabolism			58361				48129	74399		163977				112728		108709			245131	39652			54793		120021	27229				110681		35867	64414	67561				45577						168208			216350
4-chlorobenzoic acid	Xenobiotics	Chemical	C02370		1.42968e+06	1392429	1452462	1433581	1.52357e+06	1692508	1421876	1442186	1.38099e+06	1.63153e+06	1290817	1.48106e+06	1186076	1313082	1250619	1434037	1362827	1427692	1515271	1368049	1039346	1114436	1152378	1373879	1502337	1357207	1235486	1343950	1473634	1208172	1322804	1299154	1427092	1.42813e+06	1364312	1306393	1485949	1334663	1053499	1446314	1.48049e+06	1.37736e+06	1517873	1382274	1188719
4-cholesten-3-one	Lipid	Sterol	C00599	HMDB0000921	1.98604e+06	2581686	1660225	2001650	1.84972e+06	1958507	1839129	2183483	1959795	2565769	1506415	1794920	1.03052e+06	1592163	1560209	1758027	2853968	2248870	2313734	1749023	1602376	1.95578e+06	2133992	1719225	1920856	2321024	1366954	2055415	1275325	1502844	1442600	1.82007e+06	1424053	1625770	1345194	1389596	1592629	1472455	1550843	1731224	1.82777e+06	1559064	1471714	2110639	1857132
4-ethylcatechol sulfate	Xenobiotics	Benzoate Metabolism			421309	18492			77222	152166	50610	544549		51189	98890	549430		483044	47495		91062	161829		17301	124395		260286	133292				435095	23273	131633	105865	309126		58090	59536	161884	17622		43978			67074			515918
4-ethylphenyl sulfate	Xenobiotics	Benzoate Metabolism	C13637	HMDB0062551	567858	246540	212861	153949	121835	254727	886051	378690	271328	683645	851198	712620	274252	529638	268162	304501	199590	301650	337747	284685	213468	197201	381902	339694	221373	137629	320306	680365	357119	247868	172197	603937	192436	612910	572341	342148	313959	657523	152493	185723	235070	102999	64673	355470	417200
4-guanidinobutanoate	Amino Acid	Guanidino and Acetamido Metabolism	C01035	HMDB0003464	360174	579781	501384	398762	246994	973296	4524687	402328	565092	639277	2135151	811832	222416	407319	478355	1228952	502226	463500	702266	482055	290964	232465	610129	598839	861719	1713397	294626	761107	281735	393620	352133	460142	270621	662485	1000694	636301	333242	1169554	1186221	748910	424522	511905	439852	1039103	499035
4-hydroxy-2-oxoglutaric acid	Lipid	Fatty Acid, Dicarboxylate	C01127	HMDB0002070	6979301	6162853	6221861	7024992	7031337	8301601	5934224	9821661	7480697	9540046	10287603	9842833	6870220	10944780	7396996	6604110	12534909	8968325	8535630	7876060	10857980	9123679	9457121	6223639	7769442	12806087	9956664	9632798	8458465	7718363	9963637	5705706	7506282	9094887	10696178	11163711	6726843	7741409	5375988	7124193	6902246	10404110	7332515	9921213	13746755
4-hydroxybenzoate	Xenobiotics	Benzoate Metabolism	C00156	HMDB0000500	235321	200442		236260	387247		356167	165276		190550	217116	111580		220687		213207	123353	181044	156373	260993	96630		217013	187881	82276		242094		163660				174954	252382	228259	133604	150085	283790		172218	228656	181791	170311		117704
4-hydroxychlorothalonil	Xenobiotics	Chemical			326631											186735						239322						157052								188629							127435
4-hydroxycinnamate	Xenobiotics	Food Component/Plant	C00811	HMDB0002035	2864263	866314	806061	1103763	474276	580123	2541426	746267	724644	4558226	9846123	1320465	1655612	1352574	8028540	1957907	936233	348879	1683227	2398488	456011	771577	1133570	416302	500333	136517	11043904	1642405	439287	1150950	101362	1.00754e+06	192187	5353139	2959391	618301	576193	7.94408e+06	1458225	1134583	392854	734529	217760	1181262	2155679
4-hydroxycinnamate sulfate	Amino Acid	Tyrosine Metabolism			258991	83687	109413	122179	68811	58742	767638	144561	67195	1069030	767524	141494	179693	118834	724180	384723		59040	312127	224733		52197	118080	90589	55520		834354	170180	109219	158325		204353	38462	369579	325139	76083	71255	511927	247411	184077			61564	152895	184388
4-hydroxyglutamate	Amino Acid	Glutamate Metabolism	C03079	HMDB0001344	70022	110653	148080	77524	325993	1385208	117971	440625	100942	81514	85231	295431	52704	179009	54847	140905	761946	123746	204934	178654	994745	66479	224567	48061	100078	98430	111215	335395	42948	102442	125989	48875	48979	103923	144073	175416	99961	111873	110917	58082	43038	424816	63496	91204	661380
4-hydroxyhippurate	Xenobiotics	Benzoate Metabolism		HMDB0013678	90031	173509	115048	118596	44177	98174	242034	168938	85993	179126	134121	179299	153365	32307	170433	216646	55880	103690	114845	106175	35720	35550	111563	159177	137513	88120	159266	102402	180498	205877	48093	200390	55817	139806	208400	102566	142729	162361	107000	151793	101848	22553	68856	178476	79638
4-hydroxyphenylacetate	Amino Acid	Phenylalanine Metabolism	C00642	HMDB0000020	241595	431337	251004	357369	279024	393656	214208	236200	276094	673360	426788	350997	529864	446427	252663	638990	290379	270976	274900	362066	395799	150364	165351	386440	118631	375937	295599	216736	430403	198077	173298	204802	132590	298603	339060	181366	390280	319979	269818	317085	472489	158428	327628	389199	349185
4-hydroxyphenylacetate sulfate	Amino Acid	Tyrosine Metabolism			2205254	4307659	2489338	3294178	2903793	4022491	2462735	2538063	3370908	10144186	2164822	2.68062e+06	5226375	2455532	2907255	1937580	2404798	2908454	1897975	2063424	2554229	934505	1892092	4845785	1519572	2648262	3165569	2387753	4243039	2609808	1977098	2379788	2012416	1516812	3358453	1.58617e+06	3.89294e+06	2445562	2573052	3192297	4852180	840461	3602914	3.80962e+06	2517468
4-hydroxyphenylpyruvate	Amino Acid	Tyrosine Metabolism	C01179	HMDB0000707	1014912	943134	498621	470013	356792	416097	339426	383131	643331	1377874	1297149	983039	549238	1281746	617141	943853	4637332	1235206	554930	825572	1256434	1205149	940967	408908	937284	910827	2528209	788339	843058	298254	303869	246451	294207	963597	787902	908052	1.4911e+06	1530893	468899	507424	1560021	1776673	607573	621828	1565890
4-imidazoleacetate	Amino Acid	Histidine Metabolism	C02835	HMDB0002024	120778	110696	115589	127668	77245	284564	161052	145359	76078	90041	253459	185564	138861	176059	75972	186130	114693	40104	131546	134986	154276	110204	76443	110695	126629	81599	137264	150397	108799	111391	105391	107062	49035	190275	121181	83790	110503	220725	73569	164098	92362	234570	70365	164470	130515
4-methyl-2-oxopentanoate	Amino Acid	Leucine, Isoleucine and Valine Metabolism	C00233	HMDB0000695	19048126	28028056	23203438	24724278	21906392	34562832	37471200	30271548	23824808	33959364	30934574	18597242	26529114	23106568	24419300	25832652	28133612	27321074	21798412	21028440	27688238	21015644	35646864	44163272	26641650	21998708	18298264	25961154	29484676	34459348	17011844	34300340	23184974	28183566	23696880	27115774	25811554	14015017	30165150	23808776	22888502	24929304	20541468	26232086	22229000
4-methylcatechol sulfate	Xenobiotics	Benzoate Metabolism		HMDB0240459	1118855	2341166	1058377	1.92729e+06	594951	1003425	5202960	3240563	2143028	552303	11532777	1190218	1225209	4.08627e+06	2799021	3351041	726404	1384941	4571077	1267363	1384710	1616733	2.09497e+06	571651	1203480	2511851	2225753	2316977	2223119	1124301	980279	669592	2454570	3737310	2537373	1160017	2200525	1.99669e+06	456007	1724013	1338493	952777	624489	2242151	2168601
4-methylhexanoylglycine	Lipid	Fatty Acid Metabolism (Acyl Glycine)			807477	1052113	608603	2105895	2985133	1.92773e+06	590222	1778977	1112926	564410	1.03264e+06	728184	661427	759631	1020122	823217	2791593	1201848	808133	518457	1941813	627961	1510722	743756	803491	1.04526e+06	481737	877679	720029	1227861	2447362	835279	887695	689291	672432	1234692	923320	766491	1294222	761592	1095060	938658	755638	709703	629295
4-vinylcatechol sulfate	Xenobiotics	Benzoate Metabolism			92405	50577	29108	30663		37101	35529	29348	26874	72480	113435	144917	22028	43693	19351	37524	65098	26281	31607	67557		28775	27499		20140		33232	42892		21964		48171		41484	47982		27628	45084		34902	22505	72034	28688	59220	85358
4-vinylphenol sulfate	Xenobiotics	Benzoate Metabolism	C05627	HMDB0062775	1877716	144639	149618	254322	155596	321403	307308	255679	139653	370773	382561	6467368	171733	439581	197089	322622	462311	1210978	225423	259555	133065	158066	185266	954631	154555	190260	333497	277361	141829	163807	156676	1324326	123430	304765	249104	147740	188330	314438	668026	202051	137120	265908	130796	1673642	317571
5,6-dihydrothymine	Nucleotide	Pyrimidine Metabolism, Thymine containing	C00906	HMDB0000079	132389	146204	83712		124501	69153	52237	77240	79523		498276	104243		430342			226051	79367		94413	355819	249023	48403			61100	95180		138716	80952			123088	94644	113904	99093	76120		68573			573373	77609
5,6-dihydrouracil	Nucleotide	Pyrimidine Metabolism, Uracil containing	C00429	HMDB0000076	418834	318161	286495	188435	249903	132110	196669	170833	262036	367989	1081437	231275	209151	1092901	260289	211953	428894	277877	360309	304226	909392	762575	250199	196332	345156	296918	335880	218462	279539	241121	199543	243589	253877	310609	213030	220598	185111	242573	188031	251633	348421	1492215	352058	271379	224171
5,6-dihydrouridine	Nucleotide	Pyrimidine Metabolism, Uracil containing		HMDB0000497	2274422	2068146	2261645	1995756	2194878	1506468	1954913	2214082	2168395	2357250	1567802	1654678	1777453	1741188	2.07692e+06	2360496	1585354	2302111	2178536	1753536	1729938	1613686	2.07013e+06	1928338	1958566	2033647	1814054	1576715	2698412	2557170	1812158	1675989	2674017	2538290	2583765	2236009	1652356	1372376	2112022	2033593	2272360	1238294	2252353	1943769	1169720
5-(galactosylhydroxy)-L-lysine	Amino Acid	Lysine Metabolism			83484	127970	29569	18416	115376	196288			106930		60308	39091	55734		168337		266460	27641			312413		141194	90870		116056		95511	55112	172447	101339	134026	44782	227163	176085	41981	33661		26857		49785	67505	20356
5-aminovalerate	Amino Acid	Lysine Metabolism	C00431	HMDB0003355		788045	655703		1067159	1233080			1499448	1637301	2947108		1559469	2641465	926057					1269466	1383024			993403				584842		648758		349216		1123788	1375381		2467421			2238498	1063070		1882719
5-dodecenoylcarnitine (C12:1)	Lipid	Fatty Acid Metabolism (Acyl Carnitine, Monounsaturated)		HMDB13326	472442	613682	495515	747645	735580	732495	545587	827472	889862	599450	824551	292958	276403	639769	622098	618720	644318	586843	442632	281732	916566	500262	597065	656906	351801	503058	254727	625442	330843	620026	572602	576540	331627	462149	408103	533798	613147	363329	863330	520466	464267	633861	630172	433207	318091
5-hydroxyhexanoate	Lipid	Fatty Acid, Monohydroxy		HMDB0000525,HMDB0000409	233531	235200	233575	355064	263503	168985	156951	277013	248952	182856	332369	176346	95619	259700	184059	159322	470189	244424	236406	67142	330266	184527	236597	157046	222898	282633	178365	158424	245127	225338	205169	190905	252935	205695	113084	177660	208608		526821	218776	285392	306988	181680	184374	304135
5-hydroxyindoleacetate	Amino Acid	Tryptophan Metabolism	C05635	HMDB0000763	468272	515120	418871	381849	436258	358249	285639	373662	493139	478831	510841	403213	324841	480667	474104	387822	392488	644477	468919	311166	481402	343036	352690	301574	507550	367881	287812	320031	455532	497740	429226	363603	402955	505119	389604	313255	405941	291271	326242	410665	377059	359835	345565	414205	341824
5-hydroxylysine	Amino Acid	Lysine Metabolism	C16741	HMDB0000450	1695210	2243629	2336897	2345264	11993394	32715424	2876579	7584181	3490659	3659975	2523751	2881177	1522566	4657601	1566062	2229890	17266382	1700323	1866515	3120515	28293096	1139728	6109470	979225	3071207	1482469	1256803	5396949	1325685	2750941	4320043	1235260	1431112	3707769	3167682	4618970	1501851	2001908	1697838	1.49091e+06	1875916	11285361	1442912	2.07652e+06	9570312
5-methyl-2'-deoxycytidine	Nucleotide	Pyrimidine Metabolism, Cytidine containing	C03592	HMDB0002224	74946	65233	63892	54181	72543	63990	68285	68875	56179	74921	69131	66367	51761	81491	55789	74165	112907	55736	49688	56258	58169	67418	62537	74392	47755	112852	52613	75340	72473	79227	69411	78807	59861	87159	79678	78187	65304	48433	65458	62815	72739	68437	71553	59777	47614
5-methylcytidine	Nucleotide	Pyrimidine Metabolism, Cytidine containing		HMDB0000982	110983	171158	204603	138566	149043	138362	139944	126431	105603	123470	163384	127638	108632	120891	107206	121989	149791	162408	162312	120920	124411	139178	143064	150474	112470	157048	51825	122055	104128	132537	129400	125601	142890	126224	125765	116856	87191	99675	151789	127834	106876	129660	119016	130804	140208
5-methylthioadenosine (MTA)	Amino Acid	Polyamine Metabolism	C00170	HMDB0001173	382811	343174	355323	365207	269001	432875	347435	361544	385606	431065	382701	321461	431621	331407	296849	261503	381736	296471	487184	444657	304050	334785	314807	381545	478181	392958	394058	361399	339260	395209	309799	278691	416942	428770	445853	386890	301027	339026	351043	348451	463788	487274	379873	455520	301363
5-methyluridine (ribothymidine)	Nucleotide	Pyrimidine Metabolism, Uracil containing		HMDB0000884	229365	259659	231801	232555	229698	178026	135990	291035	167072	182142	185433	231241	210704	198316	173640	233793	211940	275902	170770	182515	190956	135062	194599	191097	148564	196946	120517	140846	228450	145099	176246	165711	139930	105877	99915	241449	283565	193584	293995	205020	205995	170783	340226	242336	127282
5-oxoproline	Amino Acid	Glutathione Metabolism	C01879,C02237	HMDB0000267	11698129	36878360	29053944	29028484	26013840	31906768	23925414	28210700	27410280	28787414	26245752	27101528	31802112	23035842	26335680	20636560	16161576	19134000	22550508	27203090	25986104	18598684	18689466	28267704	33066772	20937200	17532500	23166588	27818388	24159182	20413032	26667074	18531548	21364812	24860108	17648028	19336452	18215476	19963012	25601584	17747578	22105184	22576684	24111652	17525312
6-beta-hydroxylithocholate	Lipid	Secondary Bile Acid Metabolism	C15515	HMDB0000811	160526	807207	614097	487047	1324430	334352	48268	399157	1049882	2201867	7985176	115004	518067	4820873	270230	179808	905273	230193	133793	276505	2663182	2829546	103604	279069	88624	177438	120216	203630	395392	659021	1253004	815701	475198	728233	617766	219795	1.04838e+06	93270	197055	886021	3740910	1774387	782205	306753	229389
6-bromotryptophan	Amino Acid	Tryptophan Metabolism				45147	40159	28469	30304		75297	15869	33184	32310	63222	31118	15043		25277	59126		31324	31266					34189	28266	56114		25353	30703	38960		40298	20356	30420	75148	25302		46946	36877	26816	20128		33235	48216	13732
6-hydroxyindole sulfate	Xenobiotics	Chemical		HMDB0000682	460618	850745	318840	786431	183248	334646	635693	726728	574543	930540	786650	380270	499825	536954	1166921	749766	535604	297010	390510	435280	321095	183959	428306	399322	307566	796729	255761	388862	827002	446267	471499	501082	375057	500803	725839	281728	911740	585235	177605	580609	460216	290322	453905	719569	541412
6-oxopiperidine-2-carboxylate	Amino Acid	Lysine Metabolism		HMDB0061705	926527	1.86959e+06	1609980	1241797	1479039	2577658	2.00365e+06	1819168	1189601	2303303	1103938	1122054	1549924	2334811	1367419	2101562	1.04677e+06	1036521	2102582	3410609	859078	1.98221e+06	1140044	851434	1642176	1175595	2081623	1564720	1614871	1016802	766212	674607	1302933	1345403	1076635	1507551	3130420	1681057	743715	2149927	1690529	2.76144e+06	1462291	1125888	1399703
7-HOCA	Lipid	Sterol	C17337	HMDB0012458	594985	1784804	2468702	1174137	1779219	3739990	4521925	1275078	2081334	2155487	6867881	2729448	1611355	3469123	1721868	3722636	2827664	1315170	2945029	1.93232e+06	2619587	5345630	1059402	1864138	1.91313e+06	2792498	1.55063e+06	2.97244e+06	1312146	3220661	2.05126e+06	2.75733e+06	1209525	2963139	3094789	1331290	6.23113e+06	2490358	913231	1912853	1.48881e+06	1743558	2031852	2137745	2153997
7-ketodeoxycholate	Lipid	Secondary Bile Acid Metabolism		HMDB0000391	552758	1704830	1639495	1904847	2997442	1648354	136452	1701618	2614657	4259035	39641460	241760	3773905	17470312	1384518	558456	1919949	722234	678103	693968	35035496	7.64762e+06	236603	795935	211863	1369903	313024	1.02348e+06	731199	1331973	3015011	1752299	2827223	1707894	1524859	371762	3091698	540778	706950	1834623	7.13881e+06	8035321	1.77649e+06	1292477	463892
7-methylguanine	Nucleotide	Purine Metabolism, Guanine containing	C02242	HMDB0000897	723824	1021533	1250604	1152038	854489	752290	1132568	878266	860661	1127876	944288	702894	769245	872507	810834	988254	735764	1171044	949131	761125	720557	749175	917017	785623	759414	899348	873453	670267	1076513	916452	802549	749344	1201949	729844	728815	935620	868374	517287	1012987	958659	1055783	774331	750676	808128	779031
9,10-DiHOME	Lipid	Fatty Acid, Dihydroxy	C14828	HMDB0004704	486977	281649	229871	128147	289475	272435	236838	82215	208656	257570	255826	475613	89972	332704	227655	218135	79638	310734	100976	490589	244252	219553	209748	203466	120224	183108	93653	215770	185021	81005	145114	758148	110659	85781	116421	133187	152867	107146	207556	145938	184157	308807	121448	200451	393947
acetylcarnitine (C2)	Lipid	Fatty Acid Metabolism (Acyl Carnitine, Short Chain)	C02571	HMDB0000201	300100384	286770304	338222592	447875840	334515776	284591200	289413824	298948384	365632800	382217472	258452512	249128768	254415728	350835488	304521824	290911200	299981312	323449120	331509344	354205536	320955104	341250976	312220736	327692128	324148768	279369312	297392160	224171536	315539904	312263360	249380480	295231648	343178656	264994960	281349312	283495520	333130688	233427792	367371168	282689664	393549920	314159360	274211552	236827808	258485776
aconitate [cis or trans]	Energy	TCA Cycle	C02341,C004174	HMDB0000958,HMDB000072	83202368	99251768	88229840	90073552	88911456	100928232	97141400	106181200	88110144	120176928	89915656	107213480	89503824	91372376	103927280	70701000	89888272	86145232	100771952	116496960	96791280	74190416	66825108	81592320	88642512	86200416	62829844	74531392	93642992	99023552	82975824	78552760	84622280	89782448	81934352	59442776	69622008	64303560	102161544	95292696	72772912	80397512	82140712	103094928	85349328
adenine	Nucleotide	Purine Metabolism, Adenine containing	C00147	HMDB0000034	153304	242395	187798	208144	287353	361513	243489	195716	237358	289731	215555	171811	368174	218074	268803	188452	186982	259142	387990	304563	222169	199134	232187	206026	412417	376103	239184	274863	267612	240435	291882	200600	371767	273931	206460	200424	198327	145781	258157	210238	241101	180189	246322	175988	216294
adenosine 3',5'-cyclic monophosphate (cAMP)	Nucleotide	Purine Metabolism, Adenine containing	C00575	HMDB0000058	366993	244442	277686	228880	295438	224517	197985	267123	329721	354201	253454	346607	238146	365557	373574	202087	566413	379641	426487	255445	489022	379510	309823	232097	343319	323265	326774	281339	255168	267362	239704	255589	272280	299254	334680	285256	288689	313826	225284	266661	488556	338791	351131	292809	296123
adenosine 5'-diphosphoribose (ADP-ribose)	Cofactors and Vitamins	Nicotinate and Nicotinamide Metabolism	C00301	HMDB0001178		60003	74469	48945	76788	277813	96482	89505	33686	67785			90930	55626	56893	152494		161489	71689	110570	22935	50070	90794	84340	36094	104021	52545	46365	97558	50629	44974	86029	61618			105272	81536	53660	43333	107794	124071	51308	51785	62865	57669
AMP	Nucleotide	Purine Metabolism, Adenine containing	C00020	HMDB0000045	1011333	3.69405e+06	2636700	2807560	1128286	33678156	2509591	1938977	2310621	2354889	2114606	1419712	14789835	8888840	1516013	2331671	924141	5685397	2535061	23775644	848081	1327849	1399673	958521	20205260	16592223	2069258	794630	1425791	1.00664e+06	1543947	2.08963e+06	11698220	1298023	1601438	1341535	1428272	809542	692628	13058759	3825670	2488709	3507362	1197737	3085028
adipoylcarnitine (C6-DC)	Lipid	Fatty Acid Metabolism (Acyl Carnitine, Dicarboxylate)		HMDB0061677	342858	678003	707728	855876	570317	193409	285518	201852	551386	754511	355745	226436	441937	183132	471221	303256	241919	739979	419062	333406	825049	411490	202482	253072	561377	582586	285219	123017	270491	409450	275277	337140	384701	527318	408034	319783	320239	320138	491821	364875	452481	214957	429222	631297	139875
adrenate (22:4n6)	Lipid	Long Chain Polyunsaturated Fatty Acid (n3 and n6)	C16527	HMDB0002226	13178174	30327968	29968694		16904412	19009712	12091381	25922872	6319080	9248380	4099082	10980889	3968924	8613431	6560144	14402380	8248641	14852295	11778296	19489350	12953165	4927578	8976935	15338564	6.81676e+06	12059006	12030928	9805956	6545307	11930228	11849614	23721352	8029414	5602022	30672742	10644545	5093002	12033058	30216112	9787717	5522222	12089516	7021708	7507466	13746404
alanine	Amino Acid	Alanine and Aspartate Metabolism	C00041	HMDB0000161	573247296	420329824	399872512	342320864	393022304	396129152	338727776	329049760	513977696	519973152	462887616	371603776	247498832	440060352	297650688	269594368	654838528	398886208	335334176	355968448	517492160	417404224	288898304	265523056	374296896	283103936	428770368	277866848	315576416	244468272	361446336	291070112	398273792	462766944	508497984	285500864	241281648	298745312	256819456	258143568	336503168	523004192	321565120	480551680	434852000
allantoic acid	Nucleotide	Purine Metabolism, (Hypo)Xanthine/Inosine containing	C00499	HMDB0001209	384065	395789	437943	372170	385813	351286	333097	424114	543053	289472	195110	308098	390548	160623	429288	177426		187036	453821	406587	296889	167057	205631	337506	451259	292762	290308	242711	342445	494981	333414	210476	524891	696427	482209	196816	142513	155690	357870	356824	210751	189619	263313	334738	194799
allantoin	Nucleotide	Purine Metabolism, (Hypo)Xanthine/Inosine containing	C02350,C02348,C01551	HMDB0000462	87086080	79389872	75233696	71724776	61054392	63009844	60278900	62630852	93046192	92043648	52540872	56466596	75575440	72007248	80245552	65380452	79425880	71347840	78914792	80890800	76865704	64509664	60391880	61416304	71595984	65496188	79869168	61414272	77227520	78018872	54759044	53678756	80562088	101031384	83988560	57199504	60189160	61920480	67359208	65487376	80609368	58930584	62373432	75343120	58545656
alpha-hydroxyisocaproate	Amino Acid	Leucine, Isoleucine and Valine Metabolism	C03264	HMDB0000665,HMDB0000624,HMDB00746	450948	1063196	844571	1572072	828321	628493	738304	2588049	666827	1267646	1929968	1.51357e+06	513174	847850	644751	1351299	892731	749985	598372	771402	840794	383490	436753	578006	780026	717554	538109	537773	1179688	820212	1178986	737074	472123	555622	578176	447389	1449666	444713	508724	918221	843817	521528	1097751	568051	502088
alpha-hydroxyisovalerate	Amino Acid	Leucine, Isoleucine and Valine Metabolism		HMDB0000407	6688723	12381294	7939831	10665068	8817631	7841368	7.99192e+06	11738277	8345379	11426450	7888282	7550280	7218765	11774843	7339470	8263639	7968329	9517445	8503856	12192013	8081801	5491552	6431057	7275990	8.27264e+06	8548478	8.14159e+06	8.03409e+06	9850023	8484260	9346874	5569416	6590851	7331199	7435049	7102638	8560312	5630332	6034515	11355399	8098582	6256416	11449404	8.10852e+06	6795922
alpha-ketoglutaramate	Amino Acid	Glutamate Metabolism	C00940	HMDB0001552	4996902	9731547	8434704	8321457	7499104	10645990	7.60905e+06	10440466	9051289	11403907	7260658	9055914	8.08734e+06	6326261	8458756	5622042	6765267	6062341	7134882	11581788	8.26243e+06	5275638	7161913	7.72733e+06	9749609	5692378	8907545	9817732	9483759	8.1539e+06	5362732	6702801	5666922	8697277	7038157	4312222	5006999	5527883	5899386	8433070	6784578	7.82966e+06	4363942	11671216	7089937
alpha-ketoglutarate	Energy	TCA Cycle	C00026	HMDB0000208	112896544	121762488	60290688	156304672	70927088	100847664	80579264	174463904	144018976	233113136	352090752	135762512	96906576	313431008	216041168	107853992	248922192	69786224	179847056	217986144	213914112	277182592	83682048	71557976	150541504	101080992	145306960	97844880	139411216	124801040	100825264	68732976	61169320	169284112	153144496	72031728	144582112	147527280	139992544	170403856	195755872	244958048	111297232	174710048	214997840
alpha-muricholate	Lipid	Primary Bile Acid Metabolism	C17647	HMDB0000506	160244		1092760	499520	2046110	737140	98515	312913	1379166	6333547	45008472	260697		14247721	570981	591099	970793	371618	320054	539105	9702817	12335093	238499	391301	246008	960636	186378	1.039e+06	434123	1047654		1187819	755599	1617382	1182334	237667	2.02818e+06		438709	1266958	7210473	2845338	964878	691346	423073
alpha-tocopherol	Cofactors and Vitamins	Tocopherol Metabolism	C02477	HMDB0001893	46253404	46601272	36031420	30848672	37303664	15276241	29297340	38720200	46537204	50805872	37196148	57280080	26519530	37765800	37692648	27618746	39858312	52493888	38168048	26304324	25595796	33658896	38282140	46150452	37521044	53634216	24280750	53712216	21658024	34011240	39213320	30371220	39834104	38766896	30586518	31051734	46423592	31593610	43521804	26469518	27487292	27113674	30900118	40115120	46467516
anserine	Amino Acid	Histidine Metabolism	C01262	HMDB0000194	1172022	6309155	3096617	8880847	5922929	6.6907e+06	555993	1734288	5855098	4852103	418393	5596642	12664813	12098044	2472602	477723	4898194	778420	6.61522e+06	35878308	3991928	5348489	1832172	1611536	9398373	371115	30545630	9594534	13597955	2693591	794107	3204648	2379389	3.89889e+06	336273	1177337	7399706	271852	917916	6155127	13650868	19881070	2098126	275242	2.06525e+06
anthranilate	Amino Acid	Tryptophan Metabolism	C00108	HMDB0001123	395972	261306	333587	247956	196790	241659	335731	387740	351945	380088	337707	269850	322997	405950	405157	249689	253748	205261	249708	348304	248167	194682	198096	340489	307627	338662	198636	276811	269325	213364	254556	265634	348344	410100	333114	234040	372858	397046	221775	340902	329417	369654	248473	397345	308184
arabinose	Carbohydrate	Pentose Metabolism	C00216	HMDB0029942	1101473	644904	764781	111114	646766	782914	681615	385597	881504	644493	607544	452565	768172	200992	568429	127940	464454			691312	379603		425916	790644	823716	793740	271706	410083	774001		979359			616628	720940		318544		676103	788588		494603	657014		151233
arabitol/xylitol	Carbohydrate	Pentose Metabolism	C00542,C01904,C00379	HMDB0002917,HMDB0001851,HMDB0000568	529437	451530	455642	423627	388400	336909	487411	491800	487606	616882	579107	464613	423695	543550	470214	371254	737900	418615	450615	498587	536604	510827	437123	497890	462988	337817	593998	434963	519188	587625	357536	482025	473439	664970	455760	328876	404453	385810	415826	394386	484278	653637	346916	457402	404710
arabonate/xylonate	Carbohydrate	Pentose Metabolism	C00502,C05411	HMDB0000539	5051629	5402321	5513376	4801355	4403759	7.5699e+06	6.70837e+06	7.32205e+06	6930322	11629923	4297981	7036446	3772489	7199352	5359118	4103823	13183605	6241857	7606948	9315444	2819598	3.06181e+06	7251464	10686359	8410368	4756681	6393863	12565540	9620696	7682275	5811936	8977520	4962897	4461977	4541937	3132409	2954647	7.83805e+06	5757259	6032682	6.40405e+06	7143052	2830806	11303595	9438417
arachidate (20:0)	Lipid	Long Chain Saturated Fatty Acid	C06425	HMDB0002212	15204565	17775012	16048034	18040820	28981248	25285360	19737368	22875906	13318656	26713640	9631684	14969686	9211258	14612804	12488983	18029864	13480366	17470966	17068092	89920120	8736723	11070701	7.91624e+06	9876268	12132331	12368343	15508880	8701321	19149090	6677289	11871865	19740328	14381326	10907285	11563271	12646952	17024640	7436391	8.36388e+06	15678086	22635092	21583036	23025360	12417882	8.37756e+06
arachidonate (20:4n6)	Lipid	Long Chain Polyunsaturated Fatty Acid (n3 and n6)	C00219	HMDB0001043	174921216	229754000	254167264	191397968	628437504	466059648	178379296	461224640	183744880	213739360	44785992	282269216	109894232	115037832	205841936	177689040	141826064	208311728	106389256	331176640	85429768	30869032	234522592	546582784	175606464	204177072	85949320	298782624	175601712	203312176	190389104	535573184	80979696	96613288	93603552	129324224	109705928	111636560	246232832	120958104	116072888	70021472	78607704	211592512	158917552
arachidonoylcarnitine (C20:4)	Lipid	Fatty Acid Metabolism (Acyl Carnitine, Polyunsaturated)		HMDB0006455	348514	169837	260156	394034	635431	298917	196450	519563	270810	231941	234834	259764	143213	586123	228865	264007	464338	408202	116371	123815	707808	175594	455496	564967	139856	238764	89831	484662	116562	624612	526800	489270	99678	214004	242603	455753	185908	163428	754354	166683	235574	256490	173026	262983	286934
arachidoylcarnitine (C20)	Lipid	Fatty Acid Metabolism (Acyl Carnitine, Long Chain Saturated)		HMDB0006460	131548	139605	120896	175395	268304	199285	127838	173992	145030	160084	146276	136083	94054	163761	110322	69626	192572	158389	110504	118130	138734	141697	145212	170630	95497	107230	99626	207983	65563	131473	174859	128255	125964	130756	83572	172016	142521	93624	175809	90743	106160	190559	189632	133764	140325
argininate	Amino Acid	Urea cycle; Arginine and Proline Metabolism		HMDB0003148	181059	1295886	978138	805476	154487	875050	1314692	1009915	924246	1074046	576933	1108667	808207	313151	815148	1159964	777280	546493	1418040	1724562	226831	776646	1291960	730382	1162402	1279879	888527	761593	684675	522604	383181	872806	649298	739660	661822	394488	1304275	723359	657644	1465390	1178245	502025	394814	824804	1126702
arginine	Amino Acid	Urea cycle; Arginine and Proline Metabolism	C00062	HMDB0000517	558885632	618754432	634633472	548264192	470535584	585565568	461600384	474769856	541042752	628327936	615925376	639309568	530829504	518141344	420927744	430298336	640727552	552604416	485139424	598369984	534330240	475896512	502375680	438640640	518142016	464080288	489256960	418018304	397826112	405881664	469679616	414775392	478167680	542978624	589779840	600713408	467792704	552454336	540416640	538871488	544222336	583225280	590589888	619463104	583860224
argininosuccinate	Amino Acid	Urea cycle; Arginine and Proline Metabolism	C03406	HMDB0000052	138774	179437	88382	134546	84095	142585	75278	156382	145634	318935	203153	99806	100829	129091	150537	85886	176056	98178	99598	176706	168195	98552	64192	71590	151344	93714	38809	57214	97891	113504	94171	88072	63776	148092	141009	50950	98060	78870	115117	117286	96015	108058	85946	189195	105371
ascorbic acid 2-sulfate	Cofactors and Vitamins	Ascorbate and Aldarate Metabolism		HMDB0060649	919181	593778	615737	692544	748046	542056	660316	875785	798559	680756	299045	607116	601232	406391	920412	702594	586527	926160	799781	482819	560126	469914	850098	923489	772247	819338	584160	638478	1010912	1087793	743033	830841	1163687	768227	763292	684949	571929	708761	874153	732986	687752	488242	538451	956583	514592
ascorbic acid 3-sulfate	Cofactors and Vitamins	Ascorbate and Aldarate Metabolism			81958400	78977560	79180888	76972752	72906368	61741312	76201400	91501560	73208360	109676304	52644724	88389368	82290680	66032664	118792152	82555128	100683128	112305680	114486240	72058080	88185152	80469960	104378536	112536688	90704360	93914696	92536136	106235416	106627936	115656256	74756672	94696936	95863320	61657724	74760840	74672056	79665176	75578032	114015192	70826504	77274112	50538884	72983696	115344000	101023032
asparagine	Amino Acid	Alanine and Aspartate Metabolism	C00152	HMDB0000168	220202016	199769408	189371664	162734016	137572432	140448480	124386976	93011072	200179200	197719536	226906912	92681152	102324816	200259824	131113072	99372664	221223792	179193664	122583056	134836048	274180928	178232160	100312336	90825904	145430800	99582912	176303696	93024512	98391984	104232168	138231296	97982856	146326128	208927552	211942432	100532584	92174056	102090960	137171168	96997424	141576288	263229152	100555888	161476688	125053296
aspartate	Amino Acid	Alanine and Aspartate Metabolism	C00049	HMDB0000191	8545546	22987296	27882080	16273920	16860108	72685784	17639930	19163566	13754964	18436086	33919624	20907820	22226318	23157732	13574190	17976086	10628998	15681379	23921018	26605140	32152350	20227256	15676991	13092425	18125416	18586796	13489627	26274468	10937369	13827202	11975285	14693971	12124404	13116143	16307225	14977251	24240288	11484875	20372356	18130308	13290117	20626668	17429382	13978678	21043212
azelate (C9-DC)	Lipid	Fatty Acid, Dicarboxylate	C08261	HMDB0000784	727880	1380681	769198	904025	1355405	1684072	1099044	1941459	1552628	1234160	1276792	1146934	1519824	2543801	1568450	995319	2579733	914992	754640	1809216	876669	727769	1380252	400136	1668847	535952	1261780	2144952	1078799	1340717	658914	1436601	466853	1208931	1061780	1596418	892125	711343	815098	1174342	4808914	1374052	476591	679796	2672238
behenoylcarnitine (C22)	Lipid	Fatty Acid Metabolism (Acyl Carnitine, Long Chain Saturated)		HMDB0062468	117036		69686	109219	106771				110156		114672	102099		124092	86099		129752	174643	75838		127354	124916		145745	87224	73173	66608	128024	60574	96279		113951	72519		90981	107226	119152		98483	72644		161519	143606	101416	91655
benzoate	Xenobiotics	Benzoate Metabolism	C00180	HMDB0001870	779144	855464	845325	656235	875162	854405	858359	870929	1189867	978437	2698548	1345829	689013	946590	1025668	972965	1370314	748499	726809	816428	882786	786293	1248445	1988777	658671	707231	848309	849326	680529	2683318	555968	860435	719502	879755	830323	776348	942024	1.96548e+06	595923	708062	596299	952008	757853	863822	721649
beta-alanine	Nucleotide	Pyrimidine Metabolism, Uracil containing	C00099	HMDB0000056	4236619	5404789	5558044	3761387	3.54813e+06	5889004	3865000	3817586	4111273	6496450	4326768	3945468	4891309	8072804	4505623	4671123	5003059	7326778	6476057	5391818	13423269	6563534	3422864	3708861	5558356	2858442	5389116	6196484	6587018	3915899	3247562	3328563	5314253	6220057	4132751	4157002	3702871	2955255	3109832	4205448	5429892	11185053	3344776	2964469	9806242
beta-hydroxyisovalerate	Amino Acid	Leucine, Isoleucine and Valine Metabolism		HMDB0000754	2299059	2217203	2.03877e+06	1314232	742673	935900	4469008	931412	1.97553e+06	3954338	2187586	758329	1614165	2446114	2215360	3520773	1390787	928319	2977805	2496914	1243945	1857659	1076838	1497293	3025654	6822319	4336802	3549853	2194473	1243886	566165	921508	2359725	2270822	3984874	1103136	2782113	4401987	860179	1329617	2629436	1342843	2477045	4417817	1282404
beta-hydroxyisovaleroylcarnitine	Amino Acid	Leucine, Isoleucine and Valine Metabolism			628818	746010	738314	647311	476457	615629	579267	547651	566225	911513	544465	411363	727556	523641	767531	504120	376644	411293	721704	787198	915818	561886	555023	635447	807124	648616	1004860	560447	864785	677229	498678	611150	795283	652744	563655	636291	832776	424442	576623	596739	953211	634138	644497	566388	459271
beta-muricholate	Lipid	Primary Bile Acid Metabolism	C17726	HMDB0000415	6928299	22235336	16066228	23462236	55575744	11019099	2416313	7938999	30888230	60749768	270976992	4.19415e+06	27737078	235196576	16797610	7539290	26548150	7171047	5333483	13104473	129010296	72379488	4590756	6087648	3706537	9481513	5324147	15418114	13693338	30981364	32899618	23388346	12182423	15227605	15687247	6065776	25659992	5046547	7.96687e+06	29484586	101423992	48050452	33203148	11484234	7284016
beta-sitosterol	Lipid	Sterol	C01753	HMDB0000852	164552		46886		36806			70586		93218		310120					63003	126547	59286				53187	180363	41697			108145	21741			146459	53404	83133		38419	82940		283862				40171
betaine	Amino Acid	Glycine, Serine and Threonine Metabolism	C00719	HMDB0000043	491572800	458254208	569924096	567663808	499950944	611347456	704753984	398369088	579431424	533880416	1118019072	585214016	520992416	633035136	423548576	400067232	439686976	284857856	478969792	508198336	617277056	530941056	461074272	510169216	580244352	441045504	577048832	558214912	528067168	507929344	447944192	588702016	478157376	709716608	625887744	389617344	444870528	473812544	388394176	509965184	597953344	539262976	501668736	416089344	506429664
betonicine	Xenobiotics	Food Component/Plant	C08269	HMDB0029412	1191533	875961	285932	299441			11409151	80131	1328048	432850	12593568	1739500	273046		178654	6741245		739489	1087391	414324		202913		954039	1088480	7445453	309775		402853			1386956	1296937	394716	7.78502e+06		48450	8413310	673748	1156669	405813		134286	7183112
bilirubin (E,E)	Cofactors and Vitamins	Hemoglobin and Porphyrin Metabolism			70432	70862	65395	36582	87446		38060	91974	43268	96007	121839	76253	54820	194183	81118	61815	39910	88411	55442		440767	151689	133400	119870	97428	116275	110542	177995	150316	208192	222720	96514	157751	124513	120936	101082	108700	37501	161882	99613		114713	93028	95039	54946
bilirubin	Cofactors and Vitamins	Hemoglobin and Porphyrin Metabolism	C00486	HMDB0000054	3096094	4.16227e+06	2327280	2135407	2230341		2.09372e+06	3334748	4226402	4106917	8533944	3332556	1.82107e+06	4964620	4028473	1286932	2542057	4202967	1888570	368162	10162335	5661199	3.97407e+06	4512240	1440684	2868958	2624570	3.99891e+06	3635877	5105484	4152102	896671	4.12813e+06	3391872	6097221	3.7214e+06	3669163	1824873	4.13536e+06	1299161	382567	2853022	3381830	2813984	2583895
bilirubin degradation product, C17H18N2O4 (1)	Partially Characterized Molecules	Partially Characterized Molecules			366880	321889	343506	328662	242457	253302	360798	350666	374086	376091	515909	282875	197494	308505	312174	278165	177015	250666	258545	142003	369095	202880	342776	382374	288013	274403	187075	263694	378022	430663	418157	531888	453988	453441	491521	351639	266247	190489	179298	336955	256459	365365	311405	305885	158692
bilirubin degradation product, C17H18N2O4 (2)	Partially Characterized Molecules	Partially Characterized Molecules			1250838	1246236	1353617	1140390	1005126	920985	1.28373e+06	1.37573e+06	1353678	1335303	1957462	1110157	784743	1142617	1249466	1112756	627228	991998	939352	556279	1217744	681379	1273872	1399313	1015717	1056069	782805	1122487	1471383	1.57108e+06	1613370	1976300	1683718	1570347	1801347	1515634	1043148	789665	714565	1173705	843095	1107338	1100508	1193381	589323
bilirubin degradation product, C17H18N2O4 (3)	Partially Characterized Molecules	Partially Characterized Molecules			949434	1008856	1089898	891369	883770	718412	928045	1153643	1092153	1046757	1676613	931130	617422	896313	924276	869986	473230	822652	782754	417589	979841	599508	991036	1095088	849364	892348	551167	850943	1139730	1267788	1296447	1706539	1368845	1249243	1426610	1202315	874221	634830	545758	919529	676151	1072994	938283	866390	458648
bilirubin degradation product, C17H20N2O5 (1)	Partially Characterized Molecules	Partially Characterized Molecules			212431	373730	485908	346438	410317	355103	345519	482876	499283	251598	609679	340843	233633	281558	235615	318593	73963	184252	247641	173577	161051	121834	290042	375581	393599	325012	148530	246370	431380	328559	566890	508234	608082	508304	451194	498893	268765	163486	94651	507172	331833	380540	255482	188003	109832
bilirubin degradation product, C17H20N2O5 (2)	Partially Characterized Molecules	Partially Characterized Molecules			226250	399550	491057	339764	406036	402401	364533	511126	563048	266165	660783	377581	230885	310214	257017	313225	81806	195246	266362	180134	164096	127090	310634	397280	404703	354984	131391	239761	523613	357186	634352	537758	687396	552218	504636	525563	273435	148909	90101	499793	334656	422661	299390	192996	100304
biliverdin	Cofactors and Vitamins	Hemoglobin and Porphyrin Metabolism	C00500	HMDB0001008	207922	251115	261536	252435	213790	328003	285052	304054	252738	211241	308022	165824	153151	338403	213022	197662	134153	163191	158623	156121	544716	204140	239282	275680	241780	163810	167839	188309	301421	362280	383019	420238	279501	375451	277245	260772	187090	129599	155140	308477	212061	305493	222701	204104	126248
biopterin	Cofactors and Vitamins	Tetrahydrobiopterin Metabolism	C06313	HMDB0000468	177296	196421	215692	245617	177889	198910	201749	248496	243977	188618	160006	285991	188873	132455	196936	176520	239198	174208	211574	166799	193472	177229	228238	256820	195444	253290	161667	221748	231725	282792	211256	222100	167366	195165	274575	202533	217265	208666	182899	186351	197287	118306	192209	240606	205309
branched-chain, straight-chain, or cyclopropyl 10:1 fatty acid (1)*	Partially Characterized Molecules	Partially Characterized Molecules			504024	479919	169165		546586	91124	151298	220559	343949	701615	776007	480901		250060	390862	202401	345912	305855	523042	309106	403997	235887		29266	370214	159765	40539	291644		30533		328158		239455	510083	104735	443061	357316	129250	394330		1062820	380300	418130	141709
branched-chain, straight-chain, or cyclopropyl 10:1 fatty acid (2)*	Partially Characterized Molecules	Partially Characterized Molecules			1090417	1830249	1.43085e+06	551456	1610352	577676	605857	849438	1543987	2269863	1682894	1470589	334488	1005000	1663765	859400	758384	1506959	1.31613e+06	150216	1457006	1198510	294804	474767	1407277	1186622	347960	932860	497710	661795	801524	592816	740923	1348389	1.38045e+06	801365	1815132	1180348	810460	1331235	342942	1471681	1594526	1419652	803796
branched-chain, straight-chain, or cyclopropyl 12:1 fatty acid*	Partially Characterized Molecules	Partially Characterized Molecules			14325935	11697639	10070190	7225812	20086860	15996178	7473671	17263076	9430937	12932960	11028915	7463018	2549463	14707540	12017138	11915412	5.88187e+06	13996058	7638559	2530344	30410040	8714956	11354761	11254181	7618454	7.34862e+06	2266516	10165639	3.79815e+06	13642622	13171388	10990455	6116326	9338160	7.58373e+06	10855939	9942672	6592249	16310459	9568399	5255695	11717223	13877279	8768194	7.50683e+06
butyrate/isobutyrate (4:0)	Lipid	Short Chain Fatty Acid	C00246	HMDB0000039	645839	627163	380243	611938	369790	579988	444636	562805	605956	437437	1936242	572684	403585	3456826	676167	672893	479242	656855	783575	367171	1890239	1650440	342720	553508	521731	483917	496799	332439	574581	424358	497388	458895	383450	719788	580009	409496	494636	389467	501762	498044	561744	2486950	415028	392705	825554
butyrylcarnitine (C4)	Lipid	Fatty Acid Metabolism (also BCAA Metabolism)	C02862	HMDB0002013	3473384	5029472	5938087	7.46104e+06	4866952	11095093	10519248	11269168	4598333	18342498	8539918	15528683	4530917	4283656	5289097	9266780	16461464	3.76182e+06	10774422	11270497	5946325	5613323	8944835	8019255	12859803	17047498	6430572	11669635	4.09495e+06	5398688	4372724	6550840	3651476	5569316	10814080	10381834	8733475	10946705	11436121	6406085	5636894	6403291	5036234	7.9175e+06	28320078
butyrylglycine (C4)	Lipid	Fatty Acid Metabolism (also BCAA Metabolism)		HMDB0000808	1299118	1.96712e+06	1042707	4962936	2669988	1666320	918985	2223196	1753876	1216546	943987	1462308	1967498	869066	1.80671e+06	1559234	3046298	2406020	1.77161e+06	1360181	2369280	677937	2596968	1.73333e+06	1682139	2.07376e+06	1374714	1437242	2565792	2334921	2335648	1474119	1337590	1247907	1138699	1403509	1671447	1397904	2586846	1348208	2511931	823947	1042150	1626220	1349816
C-glycosyltryptophan	Amino Acid	Tryptophan Metabolism		HMDB0240296	78133	119992	99315	135666	109497	96931	117723	113362	116422	101920	112166	98068	101028	67182	110552	133666	79686	110724	108605	83201	90073	82714	118183	134247	98723	103073	86692	91853	161041	156419	95828	122583	119345	107142	123482	89672	92594	75875	103335	111936	108246	68755	90295	96384	57799
caffeic acid sulfate	Xenobiotics	Food Component/Plant		HMDB0041708	886622	1179647	425419	262429	453398	779219	976286	322936	917810	1291405	2651430	1602235	1103164	832343	1322494	825775	919841	204662	372848	1391856	195143	467817	561724	456979	636149	121860	1212443	831825	479155	761426	227222	422194	176952	1343854	1793163	465240	246759	1404355	283423	615314	220247	1.02396e+06	288845	713674	1203236
campesterol	Lipid	Sterol	C01789	HMDB0002869	960138	541060	840069	308694	444381	472584	228909	646933	421405	932493	163873	1659355	172072	225553	513041	165200	577885	942758	816071	607742	149642	590903	645297	1038863	614514	439775	335252	998748	290122	260339	438429	1012986	721930	783613	188121	602506	1204689	319826	1530589	368361	484320	287864	618814	231177	488748
caprate (10:0)	Lipid	Medium Chain Fatty Acid	C01571	HMDB0000511	7463854	7054062	4259962	3059653	6871796	4402620	6267636	3577189	5749575	8270974	5.95652e+06	6185534	2503688	5187911	4760722	6675847	6855861	3661916	5645189	10295168	3460736	3973565	3160062	2537306	5312617	3982070	2373887	3843067	2362904	2373232	2951093	7636474	2078938	5197229	8062683	3363664	4657724	5418297	4089234	4295768	3054315	10214353	7385169	7063307	2745756
caproate (6:0)	Lipid	Medium Chain Fatty Acid	C01585	HMDB0000535	1313747	2121706	1689442	2.01715e+06	1863572	1569125	2.99713e+06	1.75119e+06	3391325	1507425	2413416	1403180	1314078	1563893	3.39805e+06	1358248	1572575	1587015	2.00685e+06	1382244	1310794	1080598	1061557	1399953	1.69521e+06	1.66649e+06	1217965	1283746	1503231	1345213	1219443	1937886	1361796	1356566	1267851	1274330	1408221	1227974	1194317	1.44621e+06	1599772	2064817	1350476	3180412	954023
caprylate (8:0)	Lipid	Medium Chain Fatty Acid	C06423	HMDB0000482	1571366	2300680	1526537	1710896	1810790	1.52344e+06	1432928	1457651	1838642	1.88011e+06	2290556	1750481	1228459	1473255	1340026	1585684	1.88078e+06	1089998	1410466	1720888	1418371	974527	992556	1.04122e+06	1346111	1357438	778688	1475485	1251576	1129100	1133692	2146813	842716	1.50584e+06	1.5736e+06	1585677	1236256	1.46562e+06	1306875	1238685	1.53259e+06	2660343	1636721	1598199	677420
carboxyethyl-GABA	Amino Acid	Glutamate Metabolism		HMDB0002201	110415		54496	402994	138731		61699	54301		85554	113071		318219		77933	81579	150147	83620	93129	150110	124326				92122	95140	85433		244297	127560		103815	77254		129812			129018	147756	101293	359190		72764	124808
carnitine	Lipid	Carnitine Metabolism	C00487,C00308	HMDB0000062	262565088	413964224	513198112	423223392	292823296	396971232	466424800	371988864	458219840	466712288	340159936	345736832	468172256	327910688	407141824	367331168	366196896	302995136	438356512	470618432	378977440	389524192	407980768	426205600	480267392	398576256	364757344	446015776	445973664	457101664	392471360	436483776	490892288	457250880	472620704	364728928	426223840	342823488	322451872	429636224	390995264	354133312	427243840	425524832	342881920
carnosine	Amino Acid	Histidine Metabolism	C00386	HMDB0000033	3.12047e+06	1440299	1627680	1723599	20573998	53447824	1485804	13599783	1582208	2140826	1352727	13401232	2.72991e+06	28181068	1176026	940456	113549120	2796048	1921234	2300048	12601949	1615626	20628472	3660673	2383069	1296956	2354391	39120556	2191146	8185521	7864147	5781798	2154669	1914897	1675289	11557787	1961864	1252549	4658187	1313120	1588762	72112944	960395	1.22744e+06	37341924
catechol sulfate	Xenobiotics	Benzoate Metabolism		HMDB0059724	5054787	1773745	963858	464624	1237225	1822164	2639896	6637493	713911	1742128	2.91019e+06	12295004	404662	4615790	2731657	1281463	1561548	3649437	333634	1709055	1172694	367385	3003797	5876001	383546	430634	1749398	4632400	1558494	2984268	757506	9686714	564700	4425437	2405316	1963946	1361091	1429957	1152112	972592	669689	1182870	253271	722852	5089729
chenodeoxycholate	Lipid	Primary Bile Acid Metabolism	C02528	HMDB0000518		2206427	2876192	696744	1822962	1368038			3920190	4975790	67047412	387312	1055689	14994823	914046	762402	2152006	668022	779698	944433	6122759	34784072			723762	1242191	215181	1489995	1324600	2233782	2585877	2382876	2306037	4336179	2107854		4388039	748158	567038	2360053	10834863	6477929	1659870	923843	763258
cholate	Lipid	Primary Bile Acid Metabolism	C00695	HMDB0000619	2006950	15325212	11497252	6496218	14513426	7.13093e+06	608827	3.4979e+06	10099036	44132900	359927808	2827083	5003292	295779232	2877934	2643038	17718414	4379099	1769578	3765303	100091240	70860992	2184481	3323004	2493625	4057355	2256750	7.20011e+06	2780874	7.47441e+06	11702843	7.71351e+06	9175435	17652896	6833069	1768726	16321396	1212369	2237022	13117967	71672600	98727040	6901511	3399021	3.7687e+06
cholesterol	Lipid	Sterol	C00187	HMDB0000067	80658560	83092296	82943400	78755608	90225888	100162960	71771888	90394200	69207736	82334768	85379072	106835552	59906416	72957720	67943440	73515672	120560416	99181392	84931744	73898320	63527468	86793880	111572192	79092288	68775664	97441496	55178560	115279056	53446980	73191496	109004432	79609408	68691904	74905368	65794600	90158280	102591896	64380280	109821160	72726752	79209744	88407784	95491832	84040192	108515080
cholesterol sulfate	Lipid	Sterol	C18043	HMDB00653	7.61211e+06	9145505	10427277	8797792	10246023	11375956	9422814	10505091	9402448	9070130	12301588	9036568	10345057	12775844	10461964	9233434	11276471	8236423	9229765	11457867	9992599	10825733	10383198	8135607	9791190	12647874	8639072	10834253	7.84394e+06	9325553	11821983	9773815	9210847	10490523	11131705	9494706	11770686	11928948	8958407	9841218	10549990	14890616	10968950	11108507	11137164
choline	Lipid	Phospholipid Metabolism	C00114	HMDB0000097	76276192	82650016	91245680	89056496	71089392	77613688	63735344	57649164	96991232	107980384	123785280	83418144	89731008	85484880	80778672	55097332	70398424	70288192	103716128	97604520	88513248	95308688	68301696	65680236	89405720	72589784	97321592	65832596	73540200	56124064	61748404	60081612	80337024	74959624	77035336	56180092	56185368	66186916	63307720	74587128	128702880	64561936	65883640	76151592	82199712
cinnamate	Xenobiotics	Food Component/Plant	C00423	HMDB0000930	171459	57274	51077	102001	79183	91239	108338	145180	94308	169177	131569	212699	37418	123222	172935	49753	88796	67008	105728	80351	80497	49881	40246	146655	62716	58165	122449		90426		42996	197895	58528	151646	66920	49796	139728	60111	31777	80951	82401	98021		42727	53086
cinnamoylglycine	Xenobiotics	Food Component/Plant		HMDB0011621	702518	264315	106995	784134	139954	291507	475302	567996	325411	434726	351373	1374357	162527	226130	762694	250631	303409	329538	584454	414076	201335	121175	195214	830236	372513	220889	254063	82058	733058	158393	308107	1055482	445663	461567	243920	247311	556622	336876	95303	363938	567163	151203	139899	251496	127893
cis-3,4-methyleneheptanoylcarnitine	Lipid	Fatty Acid Metabolism (Acyl Carnitine, Medium Chain)				172568	124115	185337	113310		100687	131201	268612	173923	244051	76489	124939	146975	169723	143305	174029	148569	157161	131626	191210	211138	76599	157055	129474	133426	72368	88631	129311	102422	82371	68930	58444	74992	77904	67360	115868		148995	150928	162685	193698	128586	114883	45440
cis-3,4-methyleneheptanoylglycine	Lipid	Fatty Acid Metabolism (Acyl Glycine)			203727	528499	250836	1480028	240141	210476	268705	230708	714620	385823	401736	247206	533439	127437	499265	433219	414845	233884	521821	470200	202167	254121	208587	373264	339479	536533	412081	183442	636120	193987	201027	232368	354728	195505	262770	127757	411554	348939	377447	453644	963357	225122	277357	448572	114244
cis-4-decenoylcarnitine (C10:1)	Lipid	Fatty Acid Metabolism (Acyl Carnitine, Monounsaturated)		HMDB0013205	89384	193712	183985	173614	150696	169796	142018	152192	305762	228848	249211	113902	93098	172109	129161	189515	137307	141819	205968	63947	164161	214785	140950	232780	87483	204435	38373	159010	63752	196126	127382	202547	106110	162962	118835	149093	197187	142854	239061	156031	115876	114997	184177	184333	65275
citrate	Energy	TCA Cycle	C00158	HMDB0000094	534689408	731767680	677245440	629430080	649458880	623103168	636246848	764861632	611189056	785380032	772958272	771990528	599712256	738135168	708021568	718336064	746850176	678248000	713991680	630499584	614420864	708149184	644126720	676808512	639411264	676743808	549740736	658927552	737748160	706365632	611304128	617486976	527587424	589563648	575915136	612380928	733215424	628883584	664076800	703327744	671721344	691754816	717956032	703843712	717902464
citronellic acid	Lipid	Fatty Acid, Branched	C16462	HMDB35837	510122	569497	660322	741599	405839	474969	419920	451740	581231	637055	446281	544262	514091	664617	532685	407794	345813	504412	643091	631654	393105	437554	541984	503212	641190	395727	613490	411717	652520	456321	444188	439102	377198	342531	304206	408687	457593	779886	566506	528019	696616	488806	498621	369222	724732
citrulline	Amino Acid	Urea cycle; Arginine and Proline Metabolism	C00327	HMDB0000904	197174992	264720960	241061872	254991200	137345552	159579680	175711344	151317376	245527792	230066496	252499280	208328512	203274960	184519840	234765392	169157472	170512608	193304736	223136848	201906864	205811728	164862624	174030768	187938288	218700112	182756512	175504416	138895504	182131248	206411968	175762864	204318720	188760592	219701824	284276896	164855024	180625216	192329776	209495840	225738624	228230480	142528016	170278912	259829552	207824480
corticosterone	Lipid	Corticosteroids	C02140	HMDB0001547	3198907	2848827	2531388	3898741	2873347	1210347	2304682	3407230	3216361	2742563	1339006	2336374	1220004	2271406	1840079	1159693	3386578	4643995	3207919	2129273	3100755	2301374	1753924	797872	2277564	3563727	2010127	1388839	3451932	2170434	2296731	1419310	2.76863e+06	3491015	3.27646e+06	1111116	880572	1435310	871454	2145930	2331172	4265919	1260357	2781435	2347964
creatine	Amino Acid	Creatine Metabolism	C00300	HMDB0000064	981883712	1199556224	1032240960	1422120192	959382272	1531188736	874215360	1009789760	1378042112	1300727424	697674624	884470976	1454309632	1018679296	1194958464	629753664	1444322048	865757504	1020463680	1497793536	1297882112	940594048	1098385664	775493376	1406628992	555902144	1467975424	1161242752	1103084800	1004081856	884109120	845767616	1010535104	1515194880	853860672	986075136	867894656	713273536	970332032	1090207616	1024799360	1126329984	881163840	965051584	1307484672
creatine phosphate	Amino Acid	Creatine Metabolism	C02305	HMDB0001511	98405	358762	172931	377673	97029	327283	446221	316805	100427	207556	211297	118065	322600	157455	172846	304574	185384	279029	204605	252345	288511	207608	347994	406791	45769	159397	284182	269082	205799	357336	175292	573629	90988	182480	235510	284731	133875	183174	667473	297999	204557	152293	174616	198005	326714
creatinine	Amino Acid	Creatine Metabolism	C00791	HMDB0000562	63353352	89207248	85762672	94328680	69782824	90497384	58204536	69709952	82901672	81661944	53461712	58602188	70630248	70324480	69942848	61876132	78990176	75075032	76051008	79808344	70086752	56708480	76338736	69210944	66323232	51784264	94893616	66739804	91835968	89287688	59730576	63575356	69520064	71396048	55381664	67114064	52984956	41099968	66902568	77032592	83799920	70412800	56651908	55680012	84767192
cystathionine	Amino Acid	Methionine, Cysteine, SAM and Taurine Metabolism	C02291	HMDB0000099	1562936	2458521	2293211	1418073	1737524	2486065	2277304	1.64655e+06	1425551	2691630	1721093	1.6481e+06	1295111	1458105	1276070	1686979	2680019	894869	1874956	2612880	986055	1.84886e+06	1395082	1177290	2394631	1873472	1.84212e+06	1312494	1726003	1591082	1180568	996656	2348642	2277824	2376258	1482364	1516272	851366	1284447	1420267	1504594	1.83304e+06	1652984	1223809	1.61702e+06
cysteine	Amino Acid	Methionine, Cysteine, SAM and Taurine Metabolism	C00097	HMDB0000574	1585257	1208677	1510319	1026738	1328972	774527	873772	976256	1584794	1504143	1034673	931096	888514	1340887	1133594	1151351	2285238	1321706	1677582	910164	1179630	1886556	1265924	1158650	1197481	1017723	1512904	1248450	1406625	1119581	1518803	855059	1425385	1969365	1412619	1554323	1483726	1342978	1231843	1147928	2427881	2810570	1655762	1147866	1348022
cysteine s-sulfate	Amino Acid	Methionine, Cysteine, SAM and Taurine Metabolism	C05824	HMDB0000731	2120950	1587067	1329527	1405373	1414811	1220159	1836291	1503622	1409415	2781081	6651409	1413602	1465194	4849026	1668675	1717630	2566759	1738496	1037420	1282321	6183478	5205664	1637836	1266351	1356718	965241	2324361	1285565	1756117	1754931	976918	1.90455e+06	1113229	1311658	1473235	1218209	1263518	1.60812e+06	1035545	1554520	1674840	6023446	1093272	1770005	1664794
cysteine-glutathione disulfide	Amino Acid	Glutathione Metabolism	R00900	HMDB0000656	9874228	11763187	10100846	13230099	9663127	10273533	12505364	6823214	11873066	10058820	7293291	15844613	10196492	7.73081e+06	11368564	9813655	15313926	10950150	22021890	10780246	9228807	11518382	14400052	9865127	13183520	14890554	14569123	12511651	9077404	10356432	13334330	8.33272e+06	14271273	17171566	19361652	13216194	10687716	13886440	15923143	12346471	13626392	9265518	13131678	14377018	14082729
cysteinylglycine disulfide	Amino Acid	Glutathione Metabolism		HMDB0000709	263131	277582	270216	273029	291208	158353	231996	142132	372464	295800	69609	282553	182563	112677	245278	192615	427358	170124	480516	208309	111869	231479	244578	283908	246500	275161	266844	215086	206350	286659	359692	165012	459981	298870	336538	239729	209745	275531	324374	294858	315548	193831	264392	301665	240453
cystine	Amino Acid	Methionine, Cysteine, SAM and Taurine Metabolism	C00491	HMDB0000192	14720322	4455669	5311336	5402227	8.31231e+06	1910673	6562039	2011200	9090680	4970830	1.52812e+06	5.59098e+06	4402903	2225493	8072107	3.02781e+06	7751169	4.01726e+06	8464371	3.74766e+06	4314662	5905852	5193318	5566848	5.68567e+06	3052820	4796635	4887353	5441559	8803069	14857753	4594240	17931944	14023004	8171460	6.48476e+06	4764829	9581982	10756831	7.30634e+06	7964438	8.26643e+06	9219782	5499051	4512175
cytidine	Nucleotide	Pyrimidine Metabolism, Cytidine containing	C00475	HMDB0000089	3098915	2628772	2854101	3580252	3.78431e+06	3.394e+06	2682639	3268182	2234871	2713318	4257312	4540114	3859493	6105695	2609476	2746032	3061834	3.59427e+06	3045767	3065195	4557270	2964000	3.45808e+06	3.41734e+06	2932862	4.173e+06	2449158	3165865	2959186	3.63814e+06	3093637	2483605	3004757	2356790	3020152	3.94884e+06	2113091	3.30029e+06	3.64592e+06	2701222	3.82645e+06	3.77084e+06	3172247	3.5785e+06	3241031
cytosine	Nucleotide	Pyrimidine Metabolism, Cytidine containing	C00380	HMDB0000630	148210	106225	106886	90278	79412	76247	44529	135559	116839	133809	173227	102582	128139	58961	85003	60311	43915	135943	107545	73332	147652	71103	36381	99728	46568	86919	79908	63047	78929	163266	188072	50772	64450	124404	96141	85096	164706	82156	192206	70457	105329	58567	75138	84159	66512
daidzein sulfate (2)	Xenobiotics	Food Component/Plant			2034394											2213555						742599						911745								3441227							361515
decadienedioic acid (C10:2-DC)	Lipid	Fatty Acid, Dicarboxylate			540649	337716	496385	657611	1266145	745240	239916	1128330	435726	766699	275266	356403	397601	630008	1081327	356163	349440	779308	428955	171149	1127817	342981	1193795	592355	363597	638540	119368	740503	312713	910963	708934	443228	313339	453560	135072	605011	723437	211600	1093632	522838	507934	306229	399891	478234	555025
decanoylcarnitine (C10)	Lipid	Fatty Acid Metabolism (Acyl Carnitine, Medium Chain)		HMDB0000651	209240	254150	222716	343499	252020	260648	207197	279004	438057	282116	354208	124967	148576	276083	298277	219684	396720	313806	244955	118226	431652	278607	246625	331947	190817	211900	118480	204039	159877	260200	229995	260149	151532	196718	174594	178262	204647	111733	258673	171517	222976	350263	198149	171025	105482
deoxycarnitine	Lipid	Carnitine Metabolism	C01181	HMDB0001161	10996765	33409608	24976772	18254496	15745822	32500594	106078200	32511910	31783864	30048184	152249936	21669544	25213186	28633960	24171516	86023552	16862980	14557780	37007440	29519398	32003914	32205360	23818460	13920668	41635772	77258080	16114976	25587582	19447748	22159074	12923499	16714331	32031540	19029904	85524072	18931444	31141844	72311248	10775152	31881580	24711284	33983604	20910674	69689368	24923468
deoxycholate	Lipid	Secondary Bile Acid Metabolism	C04483	HMDB0000626	4907997	14256944	7992695	6006911	7954841	5216963	1400712	10166143	6292649	11078460	50622952	3612555	7500399	61167580	4762285	4212521	9219764	7278928	1947045	4535503	63771288	29104418	3388587	8344086	1302316	2.02638e+06	3663817	3857817	6499303	8145717	14786648	7.55904e+06	5370846	6952698	7572272	3893661	9731575	1882217	4661874	7297682	13969918	18994696	5229345	4699928	3529898
dihomolinoleate (20:2n6)	Lipid	Long Chain Polyunsaturated Fatty Acid (n3 and n6)	C16525	HMDB0005060	22314472	33571416	22452668	39500068	43189508	37824032	22851420	42896372	23756228	30874380	10748276	24863752	20061048	10731646	21757244	23441900	19619908	14677572	17247496	115270216	12527811	7062158	28021898	34190124	23307948	28393168	18884728	23057810	28373544	17788492	21572068	41401280	12002995	12260747	13509796	14716037	13684624	11980800	23757036	19525948	30841150	12330609	12456367	22111916	19372128
dihomolinolenate (20:3n3 or 3n6)	Lipid	Long Chain Polyunsaturated Fatty Acid (n3 and n6)	C03242	HMDB0002925	36242464	63717952	63628572	49615624	98607632	91039640	36538928	92890320	45025116	55647288	9440245	54242052	26942342	14750949	50059000	37996124	25421370	27665260	26816060	110135032	14507291	8688448	45712008	91631360	39177092	48930484	22010630	49756432	42702380	34081632	36670432	89356416	18772792	23067140	18274544	24984596	25720058	20994708	42259496	29682504	34193408	13166178	19883272	43168004	33377852
dihomo-linolenoylcarnitine (C20:3n3 or 6)	Lipid	Fatty Acid Metabolism (Acyl Carnitine, Polyunsaturated)			80050	61014	69296	115293	132642	86216		93877	90461	93006	53288	100915	49471	145622	86868	80183	106405	101732	66378	35473	73466	67954		125294		85106		158209	46667	145088	161638	115643	38319		50050	94574	61237		107459	60411	59884	92123	45961	54705	71172
dihomo-linoleoylcarnitine (C20:2)	Lipid	Fatty Acid Metabolism (Acyl Carnitine, Polyunsaturated)			130326	156748	154315	254646	258509	175283	144801	154843	168544	153478	123801	106431	100503	148366	138552	173259	122147	172105	102172		154550	104911	152370	179978	61068	178668	91523	168886	118129	201418	195269	154003	99553	124524	125391	152320	143063	93947	197724	146473	108200	111193	132885	121709	102202
dihydroorotate	Nucleotide	Pyrimidine Metabolism, Orotate containing	C00337	HMDB03349	299963	165217	132733	232253			213259	245847	255958	397039	535399	270495	176446	303541	162945	364261	588536	161511	319819	207092	270147	393219	253755	159881	231877	218558	423437	314865	206522	292781	321116	192242	194283	266280	308155	221619	349576	336120	336528	204065	226808	362816	280769	225215	282034
dimethylarginine (ADMA + SDMA)	Amino Acid	Urea cycle; Arginine and Proline Metabolism	C21189,C03626	HMDB0003334,HMDB0001539	17806868	21749984	21752724	19300528	15021980	12333674	16220252	13222195	17562028	18051806	16630581	13204726	13238358	12046623	13117581	13133869	18747000	17461068	14494917	13734471	16947880	12458720	13712785	15124380	15862987	15571340	13383107	11343856	13934855	14337637	13091374	12436080	17546512	17301508	19731690	13954538	11594682	12027730	15850507	13268601	16121990	12744399	15044409	17838672	11200024
dimethylglycine	Amino Acid	Glycine, Serine and Threonine Metabolism	C03626	HMDB0000092	13694705	16763509	21883040	22837542	15180338	15165757	26569840	13632361	21129300	20741320	26221372	17237192	20362314	16782896	14982497	20978472	10708748	16112608	19621676	18653720	16989218	14827524	15814081	15384036	21172584	25853836	23788404	17678584	18326434	18379800	12464532	14548012	18831794	23690552	28363790	16546757	15253444	19700030	18440586	13351261	17463648	13253358	15624946	21335822	14145343
docosadienoate (22:2n6)	Lipid	Long Chain Polyunsaturated Fatty Acid (n3 and n6)	C16533	HMDB0061714	506835	1230845	472351	2214358	1092880	944810	1299580	988041	839741	584984	920380	540122	1237999	388335	410688	1103115	492534	389321	645784	9611505	388595	199082	566814	602130	850480	1237528	1367691	458365	1.33342e+06	428574	547034	811682	430404	319699	872207	402136	321679	572602	461633	727565	2196955	441789	399569	919138	383001
docosadioate (C22-DC)	Lipid	Fatty Acid, Dicarboxylate	C14240	HMDB0061714	170510	417214	373937	567974	213697	194026	236213	237348	323585	519526	543836	243295	496181	263617	453091	415458	239733	201673	313908	542718	184354	329259	143607	242416	261222	228333	297477	143971	346833	166097	199440	313608	193577	227237	305030	148134	675900	296308	184502	245487	317976	267233	476734	368404	136971
docosahexaenoate (DHA; 22:6n3)	Lipid	Long Chain Polyunsaturated Fatty Acid (n3 and n6)	C06429	HMDB0002183	167118768	943836352	532979840	1125520000	272872448	210900032	318845696	228951808	705737216	582309760	110998320	213549280	582486208	47940472	460179488	296436320	57150708	168477760	446890176	1936409600	45703096	131262296	113110640	447198368	672255808	423647264	442586496	135082128	862639936	121732768	98148992	440686016	385708672	296887488	233217936	78759672	326036832	191647984	218096192	493542944	674443776	28044288	272913120	390147712	65595684
docosapentaenoate (DPA; 22:5n3)	Lipid	Long Chain Polyunsaturated Fatty Acid (n3 and n6)	C16513	HMDB0001976,HMDB0006528	11396859	92759120	28927684	130266624	17130116	14244165	26727846	19311704	59330904	35305588	10152469	12424079	56475688	4661027	30112142	28960638	6462020	14549133	50318984	278355840	6217414	7641957	10105902	18162648	62327136	44244004	48028712	11041492	93485200	9458484	7980534	22965456	39460164	13844145	20585328	7368022	19083050	18991480	17563180	51378632	87391568	4.12501e+06	15561321	45365984	5833156
docosapentaenoate (n6 DPA; 22:5n6)	Lipid	Long Chain Polyunsaturated Fatty Acid (n3 and n6)	C16513	HMDB0001976	11588526	14561228	6262770	26453508	25760848	28329944	6271234	33283596	9871055	6274602	3562597	11091098	12155317	8989576	5333446	6433064	7843453	7648554	7235826	41373324	13012969	2134156	15924489	17525908	9649126	7283960	9081815	13533023	14769320	14625383	13688841	20612112	4823806	2971712	3312256	7990383	4528819	4154822	11221448	7124203	14845900	8767993	3.60431e+06	6516840	9515969
docosatrienoate (22:3n3)	Lipid	Long Chain Polyunsaturated Fatty Acid (n3 and n6)	C16534	HMDB0002823	172496	418340		836016	514710	301478	432013	415136	354638	209081	123472	165197	218335	316241	184726	452307	185971	245055	158865	2875479	301049		212250	308090	390251	212420	396321	292570	365137			338985	99354.2	135195		250668	75691.1	131975	289661	133733	630235			263304
docosatrienoate (22:3n6)	Lipid	Long Chain Polyunsaturated Fatty Acid (n3 and n6)			1.18264e+06	310172			3.21883e+06	3.88039e+06	223887	5199614	104834	408283	284798	1782644	45181.4	1006797	402297	195794	1.89474e+06	611047			1427539	113182	3.58817e+06	2.04327e+06	105692	319002		2233622	101925	1290149	2201343	2.22392e+06	114564	388173		1328065	375478	260454	1.11634e+06	243402	21202	1124976	208620	300733	2154428
dodecadienoate (12:2)	Lipid	Fatty Acid, Dicarboxylate			229423	287720	529983	777053	233256	684993	325836	790206	204081	68178	328312	494312	275390	446298	211635	315668	498722	344994	182522	129188	977165	217419	500575	495980	386336	481974	89327	502002	305666	706621	522962	570090	234304		180088	521248	345083	266855	1172811	178276	236018	404782	446555	121239	144314
dodecanedioate (C12)	Lipid	Fatty Acid, Dicarboxylate	C02678	HMDB0000623	171729	190599	156350	180922	104308		144608	112244	459887	290005	1166414	105233	123387	284848	163594	168103	142310	329458	265677	146384	295797	447951	99871	100230	135905	227426	136172	66305	164945	111301	114289	140890	162315	185057	262605	79951	153588	86138	96032	151648	283489	343427	118368	194111	83009
dodecenedioate (C12:1-DC)	Lipid	Fatty Acid, Dicarboxylate		HMDB0000933	42563	136097	45974		81189			86918		53372	229396			216752	44880	67851	98865	61644	32041	77267	80729	115110			67840		59703					100456		69272		53714	28709		42306		79229	126716	37791	34669	60962
ectoine	Xenobiotics	Chemical	C06231		162090	101522			295749		1442213	31008		29523	1452427	237275		441549		1.00036e+06		44559	145603		148671			81893	56684	695029		419943		354032		185482	75319		947292			1321845	69045			673557		1316529
EDTA	Xenobiotics	Chemical	C00284	HMDB0015109	1442169216	2374728448	2299770880	1789962368	2086099712	1915996160	1593070720	1942116608	1826168448	1913685888	2597960448	1834812288	1944104064	2629301760	1663370752	3354997248	2576885760	2896500224	1771445632	1386546304	1485243008	2631458560	3034694912	2359827200	1972416128	3013379840	2418196992	2697380096	2422063360	1657612800	1792483072	2222744576	1543917056	1567157632	1679103744	2992432384	3303104512	2917505536	1346892928	1957656832	2965470976	2407567616	2420628992	1753647616	2474666496
eicosanedioate (C20-DC)	Lipid	Fatty Acid, Dicarboxylate			234524	540315	439597	627613	304764	239824	370947	373746	415591	700467	876837	312284	454260	312184	618921	491271	359901	224386	423805	645083	342620	423730	147710	337804	345038	378518	242117	176139	510074	256798	247907	467442	262075	326408	415051	168470	811328	314931	283782	538882	472188	379753	731826	541134	191851
eicosapentaenoate (EPA; 20:5n3)	Lipid	Long Chain Polyunsaturated Fatty Acid (n3 and n6)	C06428	HMDB0001999	15758691	431355392	143184800	591634944	25265666	23901702	153458512	33701768	309377856	175452160	46511228	34234280	379094432	5782717	135824528	130560592	8074454	18306528	229801536	1413032704	5027557	30124032	15318876	41199084	393757664	216716256	264092448	18304508	518542048	8822302	9241428	51508220	157053008	58668516	69623456	10925908	97619400	110005416	23267696	238735184	426393408	4929060	61988176	197770240	11411824
eicosenoate (20:1n9 or 1n11)	Lipid	Long Chain Monounsaturated Fatty Acid	C16526	HMDB0002231,HMDB0062436	81080960	180213024	91127616	298433792	137875536	114393544	74076784	120609096	116374976	130010384	34918960	74480184	149170224	32856384	84234880	69827864	58513092	55278268	94302896	1031956032	39969160	28511578	72345608	87058808	122637128	86761744	146209824	56714176	193188256	47901544	70468984	125728048	71580968	54182872	45366712	49018124	54237304	34188864	77319472	97357136	255408704	42994244	62092452	78549680	51302768
eicosenoylcarnitine (C20:1)	Lipid	Fatty Acid Metabolism (Acyl Carnitine, Monounsaturated)			344871	580419	455480	1.83641e+06	880871	480569	281167	499251	645749	530577	358330	338529	884499	446978	378359	302371	388270	510347	398785	848765	536232	283898	412376	461164	314272	349558	460168	421071	646179	401949	561725	409985	363349	301922	252474	588497	368237	211755	733709	462374	815672	322067	492379	312904	319616
equol sulfate	Xenobiotics	Food Component/Plant			3345045											11057426						2727912						3739542								5506886							968009
ergothioneine	Xenobiotics	Food Component/Plant	C05570	HMDB0003045	451022	157668	207194	311872	1402017	3358094	1.29753e+06	1734607	235127	78460	986908	1150744	271564	1367549	114116	530050	1450468	500028	414339	393979	1671119		2342153	621579	243218	2.50742e+06	159847	3907434	203328	1749683	1882931	732641	197512	91238	1667330	2351239	165051	1285839	594193	131738	213968	2245879	76454	1114176	2548084
erucate (22:1n9)	Lipid	Long Chain Monounsaturated Fatty Acid	C08316	HMDB0002068	15309153	55861844	13203545	184773456	18001124	14074927	13607665	13459054	61404992	19677140	7731465	14922337	97368240	6872888	9348178	13111268	4619290	9495443	53820576	1508237824	5362232	7.20627e+06	4187973	7.30694e+06	49813404	9055946	233185168	4853529	162702864	3773191	6588409	20151748	31486104	8252988	10860745	6640525	11330653	3.72157e+06	4386253	61002208	292236864	8.24595e+06	15533305	9143836	3542899
erucoylcarnitine (C22:1)	Lipid	Fatty Acid Metabolism (Acyl Carnitine, Monounsaturated)				256962	49852	1175070	85705	56277			297694	65931	66290	61789	788488				129435	78532	249737	810287	56917			102272	185734		625744	52326	375869			87923	123987				85481		64569	190320	749721	57374	90453	48618
erythritol	Xenobiotics	Food Component/Plant	C00503	HMDB0002994	690783	997745	721139	978522	636949	574083	870457	778605	704877	947929	870691	905565	604454	530022	807020	809491	1085282	736990	697003	768254	623596	632428	742892	619970	629042	647553	677105	751767	766357	836745	752111	704112	698225	987284	723641	719799	824420	817274	758336	854408	590301	866980	750773	625227	693629
erythronate	Carbohydrate	Aminosugar Metabolism		HMDB0000613	93528016	93200848	92480328	108456464	104690728	107427008	101236376	104813080	112719112	111088584	89880080	109316960	78071792	70409888	113654056	98211008	114033128	82651352	91893024	102096288	78297096	60065940	111145120	90863896	97326136	85395792	88375920	103061160	100020072	119585168	109161752	94453768	89961408	101072744	95533608	81552248	69592656	95591456	100643632	91851336	74870032	85435648	73453400	118576992	100732712
ethyl beta-glucopyranoside	Xenobiotics	Food Component/Plant		HMDB0029968	82727				25796					21538		88936	15209					79429		27853	33748			101898				38101				98679	21873						90759
ethyl glucuronide	Xenobiotics	Chemical		HMDB0010325	83767		147778	152411	256582	405403		268766						263692		44861	112758	1055919	200620	290619	348863							190607	302975	443383			52941		68187		66458			169795		153202		192700	213529
ethylmalonate	Amino Acid	Leucine, Isoleucine and Valine Metabolism		HMDB0000622	17974528	20968996	17023336	31467962	16766227	10737501	12805529	17235410	23664000	18717354	9506493	11320624	18790314	8665354	22335372	12964387	12836824	21692200	15428609	11775701	19258616	12748398	11706395	14935791	16353121	11374310	13968254	8923910	23034496	23559474	15291455	14355198	17146566	17712674	15647884	12147611	12263230	11728288	26748184	16650704	16869308	7715980	16277256	20806940	8882699
ferulic acid 4-sulfate	Xenobiotics	Food Component/Plant		HMDB0029200	85055		37739			25965	139592	59316	21239	176079	163835	90377	40838	20401	93959	98172			18653	58402			35052	28764	23734		68950	73606		53559		67235		108382	118698	37159	31061	149650	84433	70320				69425	122294
FAD	Cofactors and Vitamins	Riboflavin Metabolism	C00016	HMDB0001248	79588	127613	166416	134067	121250	151514	100147	138668	123445	146059	131099	149274	134457	120210	123337	159319	169482	178692	156799	150339	118225	122488	135878	120927	131349	167266	163149	140549	158855	89957	102852	123807	106278	119522	110605	161360	161051	150511	118751	111273	166049	107331	148576	142966	130754
formiminoglutamate	Amino Acid	Histidine Metabolism	C00439	HMDB0000854	774095	973225	1209112	827244	807098	2783746	733494	1616817	1173629	928351	677571	1262280	836950	1261861	637622	961519	1530228	1117942	1579788	1735882	1382697	847396	840506	439991	1014174	738273	1510537	1351363	756480	789032	377511	603361	416584	993095	1235927	954687	1172407	717391	517248	749649	1003981	1411714	758891	631498	1886571
fructose	Carbohydrate	Fructose, Mannose and Galactose Metabolism	C00095	HMDB0000660	42424112	15622108	11017571	10448530	11562314	12441666	14161817	73316648	12750505	25416512	78917192	20006952	11570298	10540554	13150484	5480394	31793134	5361604	10617672	46626528	9303931	9092390	5433374	53206624	33571196	6563450	19491954	15036587	15461236	17453142	59014332	7708295	15640864	22348180	13759991	9512459	6123102	23429988	19500138	54242672	10666339	60444560	13705099	39643492	44797668
fructosyllysine	Amino Acid	Lysine Metabolism		HMDB0034879	68521416	29200906	34818196	31030024	45362388	49842716	42093740	39518020	48758128	36789556	24685130	28939150	23289380	28293932	25282378	22016874	43308328	17623268	29402534	39576264	30378546	19346880	28920542	32116694	37662548	15646079	39602636	28029548	22529340	25950494	36802392	26107166	30647580	42690760	37441212	21602740	16531191	28556442	34054992	22846040	33666956	54946212	29585090	36832484	27401564
fumarate	Energy	TCA Cycle	C00122	HMDB0000134	17360340	19937352	9348523	23189958	14108161	17917012	10386680	18336204	28375180	42252916	40100924	16094152	13217763	32939716	31372050	12714631	37287444	11321417	25311340	31317912	23921828	23725352	10505979	9064359	23670330	12936626	21247056	10937519	21706000	17185948	16700351	11969911	8633270	20735620	19866328	8652247	19356414	14615857	14946339	23887518	29123556	25363660	15507359	20350134	28576736
galactonate	Carbohydrate	Fructose, Mannose and Galactose Metabolism	C15930,C00880	HMDB0000565	3960023	2437520	1589958	2.54402e+06	2238687	2383183	1714542	1906080	2778714	2.65838e+06	811992	8874042	1.74816e+06	1369156	2053226	1101306	1419807	1942871	2111764	3628200	1269748	1339021	2370412	4142222	2590537	2702537	1738668	1868754	2090353	2722230	1864984	5207727	2603424	3009161	3336695	1993623	1994073	1441708	2317188	1533136	930238	1726701	1648282	2350213	1971228
gamma-glutamyl-2-aminobutyrate	Peptide	Gamma-glutamyl Amino Acid			92330	106052	173402	111447	105740	71112	36811		117170	105960	71727	53429	85880	110825	113940	56480	73302	116662	79759	99356	153318	83660	39184	75061	90286	124191		41719	61102	153487	49788	41242	48686	160055	127611	109973	98726	54074	143732	30588	62988	73481	91822	67739	46656
gamma-glutamyl-alpha-lysine	Peptide	Gamma-glutamyl Amino Acid			5186145	6884300	7077906	6579880	5953422	5639985	5416916	4887154	6421983	7089749	5275012	3982564	5.97756e+06	5095382	3652081	4453725	6970673	4057843	5381807	6989655	4064681	3975023	3751765	3825094	6083548	3791325	2598801	4286709	4566149	3011985	3737691	3436468	3933013	4975478	6161651	4168608	4502339	4338993	4074372	4405096	5714772	4652527	5114748	4840754	4323799
gamma-glutamylalanine	Peptide	Gamma-glutamyl Amino Acid	C03738	HMDB0029142	774099	770288	499110	635121	452320	320486	397132	386547	726365	846824	819170	536274	472306	778598	590959	412985	1386495	478211	557771	639951	1308191	630019	407965	442618	625851	435406	354335	426271	433988	501791	560836	422226	346196	1085572	1219072	317558	323315	556877	235891	405511	416200	624866	513776	914315	757187
gamma-glutamylcitrulline	Peptide	Gamma-glutamyl Amino Acid			1.72063e+06	1790571	1626764	2353271	798503	638188	1141921	1032716	2004573	1570176	2378548	1.85251e+06	2.01565e+06	1.70578e+06	2027725	1231350	1734024	1481870	2117310	1258520	2002720	1559271	1305895	1492088	1888755	1472779	1295717	1348310	1354206	2218224	1504810	1356749	1446704	2418028	3046979	1292310	1.69667e+06	1674396	1651298	2181558	1904648	915286	1.73846e+06	2210333	1.75262e+06
gamma-glutamylglutamate	Peptide	Gamma-glutamyl Amino Acid	C05282	HMDB0011737	282907	728380	690157	838193	394820	657397	299442	370781	693012	515819	729194	707029	829354	660235	676906	429760	541606	492316	937668	656855	727304	596971	350432	386016	722661	491352	540033	654911	385212	427673	420163	394125	273002	461532	673425	417353	747832	582652	570724	631168	538151	354000	596084	731029	814030
gamma-glutamylglutamine	Peptide	Gamma-glutamyl Amino Acid	C05283	HMDB0011738	15417364	26156088	30521652	34271992	24899516	18255160	22278672	21984306	26014730	28119788	33887840	26104710	29338574	27851920	24688008	22981400	26940284	25159468	31010502	25542558	34335432	28618374	17836802	18654348	29862452	19042852	23816016	24228928	24721726	26770842	20607600	17084504	23147474	30645176	37570472	23375538	23966856	24695296	32329948	27372774	24410752	20946484	29826984	29849656	25603988
gamma-glutamylglycine	Peptide	Gamma-glutamyl Amino Acid		HMDB0011667	9417939	13861322	10427603	14285283	9546771	12585785	9130088	11093135	13847975	11152986	14160377	8783674	12399689	14604548	8683388	9781157	18234260	10897100	13160545	11742235	26337066	10333391	9764122	7682504	12318937	9227796	12017364	8868264	11116104	11044567	9923617	6.56442e+06	10234603	10483462	15436533	8360359	8037147	8648820	8684262	8421081	11231266	12248131	7971176	12025732	12309581
gamma-glutamylhistidine	Peptide	Gamma-glutamyl Amino Acid		HMDB0029151	735060	629796	461432	642640	656841	583667	455071	436698	676251	653089	792610	476677	774857	734440	984346	379418	571589	318889	528862	756173	966624	474548	489861	510545	776987	400389	417991	558602	547454	570842	502975	533872	376054	991688	733597	354971	341821	444497	344074	470077	530136	637602	375959	536525	511221
gamma-glutamylisoleucine	Peptide	Gamma-glutamyl Amino Acid		HMDB0011170	1437842	1742306	1.72444e+06	1.44002e+06	1.36327e+06	1.34786e+06	1078795	899309	1939931	1.7353e+06	1084303	1134644	1.41967e+06	1544764	1315157	1001014	1.89595e+06	1211299	1388720	1903161	1021745	1064759	1123260	964716	1841076	1102513	1611880	1096558	1495469	995356	951784	1010781	1393539	1.58134e+06	1252519	910508	1158773	1126830	1264848	1465215	1851541	1401007	1137742	1241895	1253990
gamma-glutamylleucine	Peptide	Gamma-glutamyl Amino Acid		HMDB0011171	2293181	3209171	3170510	2598068	2202682	2442697	1949128	1891501	3460626	3382700	2402467	2280977	3149090	2753208	2631781	2049133	3083708	2036257	3005020	3233565	2138745	2093161	1939302	1867763	3499477	1528539	2734543	2304273	2503815	1667052	1796856	2004984	2101128	3519919	3112672	1.95471e+06	2490565	2525598	2242861	2818967	3210251	2094076	2229966	2315375	2760558
gamma-glutamylmethionine	Peptide	Gamma-glutamyl Amino Acid		HMDB0029155	4280369	3717417	4657706	4357913	2482493	2700636	3805498	2.03773e+06	4487039	5128068	8048804	4394847	3061607	5993408	3319744	3702414	7359892	2428296	5049634	4502436	4289905	6244145	2370635	2027862	4741536	2587639	6078941	3660274	2643403	2478753	2906376	1963786	2510574	6700554	6793490	3488023	4512181	4357715	2828923	4531986	4.04218e+06	5209738	4685553	4003664	4692841
gamma-glutamylphenylalanine	Peptide	Gamma-glutamyl Amino Acid		HMDB0000594	778059	1241451	1162284	1.00541e+06	866435	1.01147e+06	793391	757317	1388466	1168477	2.05116e+06	992118	1242293	1635104	1013693	890659	1176291	795882	1038003	1230623	1078675	1220158	611767	762822	1347834	752700	1074010	826075	805304	703953	639161	825530	747024	1078077	1136050	740174	1.02951e+06	933484	904121	1061877	1173359	1512238	848435	833103	995899
gamma-glutamylthreonine	Peptide	Gamma-glutamyl Amino Acid		HMDB0029159	4188276	5274930	4737603	5201663	3561025	3634394	3.76109e+06	2708282	5170733	4758485	2824393	3106584	4.15562e+06	3167699	3.85938e+06	3686874	5396492	2872258	4389289	5740493	2792819	3482889	3075989	2968767	5480839	3147861	5116221	3122556	4063303	2182301	3090290	3235952	3382874	4719641	3.63856e+06	2380134	3774045	3629002	3031753	4.1376e+06	4958830	2883979	3612529	2694171	3592154
gamma-glutamyltryptophan	Peptide	Gamma-glutamyl Amino Acid		HMDB0029160	275019	532888	350341	397863	368218	359755	138449	237760	440811	312262	525186	400470	425811	440229	381266	388164	420514	318227	434798	435635	397106	415143	169396	224221	330734	355088	307558	269829	264123	294759	191599	239396	202478	294488	271994	240649	500913	262654	414189	487363	445622	377214	277130	330364	262875
gamma-glutamyltyrosine	Peptide	Gamma-glutamyl Amino Acid		HMDB0011741	2783901	2670773	2410388	2145001	1313667	2113132	1599919	1455270	2410498	1938426	3706567	1826253	2582549	3685996	1795404	1754389	1861735	1839894	2016311	2681265	2876673	2340358	873368	1355944	1725302	1485943	2939864	1117503	1745301	1375073	1055642	1299767	1335023	2364959	2655361	1458824	1812275	1739361	1.8841e+06	2235509	2119651	2752993	1984402	2210456	1567507
gamma-glutamylvaline	Peptide	Gamma-glutamyl Amino Acid		HMDB0011172	2482408	3435353	2978159	2847232	2205675	2262096	1816402	1584936	3280819	2866766	1997802	1942943	2995637	2.79603e+06	2446029	1943341	2549806	2209220	2790559	3525311	2131360	2166905	2075918	1855328	3.18939e+06	2092094	3365339	1974333	2506388	1759528	1690288	2.05915e+06	2542290	2771654	2555626	1587758	2366609	2068289	2185746	2494066	3439512	2465449	2165729	2.07545e+06	2306541
gamma-tocopherol/beta-tocopherol	Cofactors and Vitamins	Tocopherol Metabolism	C14152,C02483	HMDB0006335,HMDB0001492	148402	350791	103709	142899	154977	32293	157944	42884	172671	253479	211651	668917	84274	107781	196185	268773	232565	337044	335933	235476	93587	225329		217023	249653	284965		247500	97629	84010		255554	108654	82366	66183		435441	217484	263739	237200	164785	721174	188654	194892
genistein sulfate	Xenobiotics	Food Component/Plant			538169											856889						252946						324082								973309							134727
gluconate	Xenobiotics	Food Component/Plant	C00257	HMDB0000625	6397203	4311134	4928350	5516434	5366829	4171154	4476851	5903873	5528763	6224030	2.63315e+06	4755296	3626084	3224094	5865511	2047610	5458364	3911033	5563779	6782046	5747558	3287967	2684290	3801275	5024119	2964928	4301468	4320776	4099984	5.87694e+06	6132405	3785962	5447216	6686732	6889490	3269989	2399271	3179571	6.95729e+06	4865123	2956979	4132189	3604441	6868451	4088234
glucose	Carbohydrate	Glycolysis, Gluconeogenesis, and Pyruvate Metabolism	C00031	HMDB0000122	2716909568	2147367680	2475584256	2253639680	2684978688	1968816640	2051926528	2170423040	2609512192	2687789568	1844903424	2293209344	2039211904	2073790848	2623038976	1843731968	2764777728	2496106240	2507888128	2358375424	2172583168	2160248576	2191294464	2069959936	2258612736	2471686912	2314458880	2295414784	2367731456	2178824448	2484010240	2178511360	2810692608	2535164672	2523193856	2285441024	2042618496	2621012736	2414426624	2038920832	2521147136	2055034752	2259723008	2762660352	2189513984
glucuronate	Carbohydrate	Aminosugar Metabolism	C16245	HMDB0000127	2711309	1645428	2217445	1732652	2168204	2708773	2200500	3.40187e+06	1855461	1921632	1407870	3516135	2679962	1793256	1907450	1624655	3133580	2668965	2457777	2638432	2971399	1806962	2918174	2666357	2129250	2543204	2201670	2914270	2250522	3.89298e+06	2723027	2888816	1960392	2306211	2750074	2342309	1.37957e+06	1807169	2982384	1743960	1725065	1851240	1308527	2699738	2941318
glucuronide of C10H18O2 (12)	Partially Characterized Molecules	Partially Characterized Molecules			192167	147297	169510	130743	203987	123610	89515	189963	101981	313102		190572	59852	61376	193012	131929	139755	425664	111793	26444			130073	81059	129737	185863	27788	144232	67742	226392	99494	183697	86059	102451	110886	155722	209806	246747	379103	94402	47993		141274	324045	114498
glucuronide of C14H22O4 (1)	Partially Characterized Molecules	Partially Characterized Molecules				57832		199858				53723	48020	47644		21482	192847	18184		16767	43701	26218	76401	230092	51803		27732		59644	60024	132988	57942	133063	17929			40222			35161		45255	33986	71616	156106			75784	84778
glucuronide of C14H22O4 (2)	Partially Characterized Molecules	Partially Characterized Molecules			78128	58901	57581	31129	74131	74205		114326	35277	90861	120758	104334	21587	125550	61673	60363	141877	84121	56801	39250	206494	65261	104392	90457	54250	69985	22185	122334	43648	83370	62647	72383	34498	43337	65634	81154	39082	60113	116208	65185	48561	122815	59033	83488	104675
glutamate	Amino Acid	Glutamate Metabolism	C00025,C00217	HMDB0000148	60922828	138611968	159873600	120222120	99020472	274609888	110117472	127459760	92824088	134191584	187853200	133308112	123827880	183641408	107035176	116445168	69443600	90439360	157195536	171072288	196847680	168717424	91001880	93427040	117094888	103648008	90286480	122562576	80806248	92620144	74551112	95460088	77065248	79865112	104531616	88415040	142581472	92394160	122399584	108655144	93413104	140656912	107844840	107506592	127511736
glutamine	Amino Acid	Glutamate Metabolism	C00064	HMDB0000641	652421504	1334639232	1574532864	1457568768	1089676928	1099242240	1085760128	1068974912	1202493696	1356788992	1265694336	1193813504	1251522304	1011930304	1215734400	1056024960	925624256	1211670400	1407841536	1205930880	1165107968	1086887424	944274432	1018275136	1361071360	1049796288	1067978752	1093317376	1124761344	1151696256	918954304	1000485952	1228779776	1184307584	1447952768	1093462784	1026440960	1060388288	1348422400	1107939968	1189310592	1005762176	1155412864	1388710272	1102536320
glutamine_degradant	Partially Characterized Molecules	Partially Characterized Molecules			3007078	2476754	2065107	1972564	4.1134e+06	6615532	4472219	6923502	2774560	1067360	4225872	4610824	1544684	4545057	2273603	3.71044e+06	7618364	3338031	2386323	1665328	5293426	1744098	7.18188e+06	3507134	2018160	4323801	1404022	7.89287e+06	2088646	6442321	4735248	3.49408e+06	2195966	2216079	4967229	4.13243e+06	1612037	2856292	4020516	1687052	1761427	5882247	1745263	8433040	7681453
glutarate (C5-DC)	Lipid	Fatty Acid, Dicarboxylate	C00489	HMDB0000661	2170801	2811375	1468746	2076822	1919910	2922830	1502620	2808763	4169743	3755710	4345743	2398688	2562919	4924555	2564248	1369650	3123747	1119039	2605854	6289717	2606543	2290796	1416388	1417514	2969768	1766394	2997353	1428803	2578475	1856234	1714640	1377144	1850140	2886713	2210362	1005645	2.80366e+06	2338069	1530049	2770311	2444885	5052350	1370992	1372815	3437574
glutarylcarnitine (C5-DC)	Amino Acid	Lysine Metabolism		HMDB0013130		525405	696219	361413		603378	559761	275922	795330	701123	388498	441602	327620	224657	231506			558292	843964	642185	749546	709931	208751	188592	742974	451350	773551	261950	474265	380693		298716	490553	856457	763848	293517	519586	171753	158355	330690	455758	374223	182135	402250	439419
glutathione, oxidized (GSSG)	Amino Acid	Glutathione Metabolism	D00031,C00127	HMDB0003337	125606	413803	293843	516075	178303	935755	363193	311654	265606	228661	243344	691401	406809	215443	330436	353554	291130	219579	838061	509763	231787	245477	402122	273284	486201	607465	281200	374126	247879	234263	251845	258079	194833	479800	583176	342799	259555	237182	318212	419203	302922	158217	242592	407096	370858
glycerate	Carbohydrate	Glycolysis, Gluconeogenesis, and Pyruvate Metabolism	C00258	HMDB0006372,HMDB0000139	64429564	57616792	57930988	62558888	47631116	65336612	56984096	70080072	69987688	61830932	58436148	62247920	53863320	51925084	57167460	42924416	56878248	55264892	62920536	62712392	64058892	46900552	46890040	56703220	59572796	45931608	60257232	63538276	58439344	64018428	62864752	58089716	47868920	60862576	66669804	47243072	48965104	52701108	76151376	58468436	41590248	57096484	49049868	82508784	63174736
glycerol	Lipid	Glycerolipid Metabolism	C00116	HMDB0000131	34123776	40407288	33555124	43900008	33819748	36548212	28742998	29729132	31679508	44353388	36219304	24478480	21414616	20273062	39867392	37709052	33772352	55554364	47308960	45445120	32343336	26963888	32817320	28624804	31933486	29328912	21824964	25343808	32524612	26287668	25783968	40855816	19985608	21410552	19909428	21732196	33501630	18273586	31052664	28253904	38900944	38138228	24460300	26899652	21090916
glycerol 3-phosphate	Lipid	Glycerolipid Metabolism	C0093	HMDB0000126	2588798	2676314	2809796	3.06191e+06	1901807	3318205	2110802	2611017	3130569	2481900	1.86303e+06	3004338	2769653	1365158	2394324	1818898	2.75517e+06	1918626	3186491	3243483	2446390	1848689	2999083	2157044	3221134	3273832	2842506	3624279	1691629	2386345	2249663	1928155	3.21014e+06	2881451	3184455	2517896	3.44329e+06	2829058	2649583	2637646	2113166	2648539	2549439	3291695	3914027
glycerophosphoethanolamine	Lipid	Phospholipid Metabolism	C01233	HMDB0000114	873566	2666495	3051996	1.95007e+06	3304463	4.09378e+06	2483968	3.46349e+06	2480768	1.87795e+06	1045596	2443492	2044542	874167	2.02214e+06	1327178	1319905	902087	1.70815e+06	3796558	865879	890387	2354342	2824772	2617506	2396038	1232062	1863295	1.82551e+06	1175535	1499177	3221569	1177924	1528428	1307416	1123761	1462924	1450001	1276267	1841270	946027	1455369	1285924	1.98109e+06	2288037
glycerophosphoglycerol	Lipid	Glycerolipid Metabolism	C03274	HMDB0240316	747444	1216635	3611490	1150731	1277474	3393907	2127088	2141637	2125321	1671458	942571	2595039	1053288	585560	1542022	974199	2655450	960769	5477799	2460374	1936024	1171972	3000235	1127122	2531677	5404719	1422803	2091682	802008	974724	1334894	1104825	1179197	4614741	3964092	1.82006e+06	1009954	1.56349e+06	1.81243e+06	1217851	1017484	1725219	917171	2900662	3853682
glycerophosphorylcholine (GPC)	Lipid	Phospholipid Metabolism	C00670	HMDB0000086	95287024	230200160	293068480	212493552	289875264	268746848	196980288	259388240	223531600	215294768	59259448	182665600	166337120	75347288	193691520	149108688	116423232	112504072	134859024	259807824	64261400	55524256	178734640	273656192	198778368	204648320	121280328	182252880	193913296	133762320	133383584	288641472	117484040	93836688	95043872	107069392	136810912	142897248	167273872	157659872	117047320	79196520	115923144	206272432	166409840
glycerophosphoserine	Lipid	Phospholipid Metabolism			60719	115018	156433	117124	81519	147098	116713	134820	139645	124739	42175	102802	85483	45616	103655	95737	83212	82494	110342	135392		66964	97344	88736	82717	119802	102231	74131	82494	56080	50791	143392	93652	145903	124068	79367	79504	71208	87480	97267	69570		90910	98965	95254
glycine	Amino Acid	Glycine, Serine and Threonine Metabolism	C00037	HMDB0000123	62700224	79172384	70778056	69206672	59282456	109885288	66565844	79413456	75562384	72014248	86162240	59858736	58059520	78016520	47762428	61065792	104108040	73228424	69588792	67254112	165654560	64643568	74085424	52015236	71933048	66020224	75438336	61765016	58892868	60123212	63745160	44384956	66204292	70220672	97283080	63708712	48945136	53465384	52673840	48123080	64852928	102200696	43319772	70928472	81556576
glycine conjugate of C10H14O2 (1)	Partially Characterized Molecules	Partially Characterized Molecules			498389	475319	332968	180170	476491	172075	199449	187276	393371	441116	332420	235590	135736	211392	325435	256352	376730	515053	227722	69415	573348	255068	242836	267250	274538	314317	125271	212766	176001	264441	273541	249902	435285	401049	382699	185018	201296	319309	370513	259242	189941	248592	353588	417385	138303
glycine conjugate of C6H10O2 (2)	Partially Characterized Molecules	Partially Characterized Molecules			163285	289293	148599	646921	460202	287930	162857	309096	301592	198164	253223	145676	250183	207169	287352	216364	535005	294985	302953	295520	363637	161106	209769	158395	256993	227791	237550	121004	410746	231538	363360	168511	266504	194356	167252	126858	235080	156901	184760	248024	540833	241232	197026	138824	161141
glycine conjugate of C6H10O2 (3)	Partially Characterized Molecules	Partially Characterized Molecules				106336	35465	388469	86461	43654	38089	33267	78322	39212			126328		58880	63015	31154	82110	85104	141525	61426	44586	48199	33623	59217	56568	133409	22758	154227	46200		48544	67769	49783	42618		49437	49483	58779	108084	255182	40181	62919	35470
glycitein sulfate (2)	Xenobiotics	Food Component/Plant			868011											1474004						610760						610230								1992759							125251
glyco-beta-muricholate	Lipid	Primary Bile Acid Metabolism				162162	71529	51546	138625	53264	34735		66973	204852	2462284		24665	2661319	33394	40918	226816				286871	1007837	27294		27302			23183		61826	44848		58407	156690	73164		33089			141765	435843	3167368	44033
glycocholate	Lipid	Primary Bile Acid Metabolism	C01921	HMDB0000138		363067	205612	93821	181894	222060	60370	147008	78390	295323	1816842	38181	47332	2563586		105437	671410	203028	109787		574938	1334524	138527		185844	48116	58280	94466		74994	108561	42561	235765	251504	143807	38571	104779	57142		256374	813048	5182327	40403		75346
glycolate (hydroxyacetate)	Xenobiotics	Chemical	C00160	HMDB0000115	7490390	15494811	7.468e+06	9705102	15164855	15423336	13995012	56479604	18110964	11770273	9410084	14730985	10163517	8798933	15842886	31480594	43421800	19415814	15859143	10290416	62245552	10419487	32361684	10779730	13773701	16201343	8643770	45432032	9520281	17607070	15165793	12448016	10463619	11956301	13459853	16809558	13116330	28868240	16285720	11138231	10608500	11463484	9119577	33639624	26822192
glycylvaline	Peptide	Dipeptide		HMDB0028854	44039	53657	73001	101066	32276	104841	59446		70406	89350	100317	112611	80467	76651	57325	40579	115987	31506	67847	111122	72227	75170	60357	40280	187292	47798	150669	92544		31233	40851	27247	27311	98787	72884	58368	45021	44805	61938	64303	88467	161372	28771		78813
guaiacol sulfate	Xenobiotics	Benzoate Metabolism		HMDB0060013						115108	24209	436815	26965		80343	156809		110162	36708		207294	49831			82256		121051				33196	152362		117589	38617	31564		64778		69333		26197				117353			260840
guanidinoacetate	Amino Acid	Creatine Metabolism	C00581	HMDB0000128	208799	233603	235063	250842	191046	371499	293924	329880	185112	183286	795840	464659	314658	452230	214203	389362	224018	246452	309216	339467	981139	402788	265249	334313	275692	388176	200044	313778	203264	286953	164761	271493	151909	225222	335199	262275	263045	409898	262696	268420	218659	433179	256186	376829	261192
guanidinosuccinate	Amino Acid	Guanidino and Acetamido Metabolism	C03139	HMDB0003157	56374	34596	50768	58237		125100	156477	161191	120118			86262			72374		73927	43367	161045	90082	128729		153437	54237	87788	144966	71025	98203		131980	77986	64553	94760	145339	280637	83104	45429	45710	47746	32699				102791	70488
guanosine-3',5'-cyclic monophosphate (cGMP)	Nucleotide	Purine Metabolism, Guanine containing	C00942	HMDB0001314	34135	25954		26502			21952	33582	22028	41355	18092	42291	23015	24023	32288	23970	66920	78712	51819	26047	24998	29146		16987	35190		18328		40834	31627	20319			32574	34131		19150		23435		40926	41414		28971
gulonate	Cofactors and Vitamins	Ascorbate and Aldarate Metabolism	C00800	HMDB0003290	21822516	16319536	19466526	24830606	15671633	22074650	13431449	26106870	24469830	23210976	8306728	35464480	17524380	8639914	18939480	13380306	27722616	28353006	32968114	32852986	12546068	13469464	22427660	16636513	25468020	30517644	26214216	23380888	19868874	22871060	17507464	18968534	10873487	37792652	30301172	15131430	16218797	19868968	19053588	15507986	17306484	9287408	8.24714e+06	28815526	20565980
heme	Cofactors and Vitamins	Hemoglobin and Porphyrin Metabolism	C00032	HMDB0003178	25420758	14650466	23485548	34332844	16138968	102442272	36214300	24861932	12164839	18502656	12675358	11427935	13285030	14311864	22612532	27775172	8207976	10033532	28374876	44829564	4279964	8969694	17231134	13537253	22570656	15721659	9984548	18536710	10260672	15505747	21092988	38653920	15292044	28457512	15901706	16684339	20356944	16949272	8774115	32971034	36646776	20101762	14955011	29244650	14188504
heneicosapentaenoate (21:5n3)	Lipid	Long Chain Polyunsaturated Fatty Acid (n3 and n6)			580537	10315102	1120032	19659270	110138	96808	2659909	190881	6.82697e+06	1.83622e+06	916591	846796	10230637		1263339	2310201		608984	5654280	53275528		463516		999163	7778982	3582511	9413045	96308	15503809		48066	1334975	4110186	780117	1589045		1156300	1476709	582738	5488125	13875436		788221	2820140
heptadecanedioate (C17-DC)	Lipid	Fatty Acid, Dicarboxylate			76631	121129	87393	134516	129722	108561	114697	149389	116530	143299	288271	48344	111473	148748	118950	122279	118600	111875	87424	144856	127834	87890			83255	100180	83173	100404	104026		78876	111975	70426	87949	107688	68848	147090	76971	76193	95768	126149	170947	128324	75688	116539
heptanoate (7:0)	Lipid	Medium Chain Fatty Acid	C17714	HMDB0000666	986386	1.86962e+06	1572568	1511908	1522683	1217187	797536	1117478	1087670	764763	475802	941596	853484	898033	715972	1139464	864625	870627	920086	827048	913700	587146	598624	959803	914357	988482	691068	789117	853405	745648	883139	1713163	871281	841949	667732	850265	1.01844e+06	748990	899491	962472	1079974	421810	538108	789278	698881
heptenedioate (C7:1-DC)	Lipid	Fatty Acid, Dicarboxylate			1264600	1536969	1265953	2454756	1713923	1288915	902444	1407268	1879261	1996848	534193	768426	987818	754521	2141022	1153233	1070550	1415721	1285705	812269	1273170	998651	771702	688523	1399515	1379405	1044204	917002	1358158	1659726	1100894	910665	1142055	1215690	1352035	953239	1203373	1148360	1666743	1406612	1091292	431277	1378322	1.89445e+06	924523
hexadecanedioate (C16)	Lipid	Fatty Acid, Dicarboxylate	C19615	HMDB0000672	621605	1.0033e+06	819678	1005980	770410	497439	712398	663121	851059	1106055	3.33066e+06	529694	641930	830764	942715	922398	718552	818516	944513	716811	1227466	1232676	485914	595715	789756	864675	513798	401484	639541	578362	518315	766357	530471	655421	718404	383630	1121821	534521	794765	906587	1106119	954721	824268	749807	166128
hexadecatrienoate (16:3n3)	Lipid	Long Chain Polyunsaturated Fatty Acid (n3 and n6)			413714	2274514	256502	6.10538e+06	409628	320434	222808	309919	1419918	426274	330266	317032	2942795	241166	353314	486933	204822	464981	1.71414e+06	16217575	330890	196594	223445	259180	1658269	455924	3.82136e+06	217098	3033816	271107	239327	431622	807133	241512	311093	207628	255507	252584	502733	1.47457e+06	5.81212e+06	238645	347152	337384	194002
hexadecenedioate (C16:1-DC)	Lipid	Fatty Acid, Dicarboxylate			118115	260886	134771	201752	181576	169464	127017	187725	63895	163729	1197498	148269	120496	320449	157949	191241	178873	373895	353667	149672	897187	270548	301114	216561	223182	325836	149681	142372	95938	188651	195957	262349	105898	283901	122945	206467	278036	109087	256870	208538	339693	422240	188415	177206	165399
hexanoylcarnitine (C6)	Lipid	Fatty Acid Metabolism (Acyl Carnitine, Medium Chain)		HMDB0000756	364325	365930	692236	822965	588513	754628	379451	663957	431719	342667	746835	356548	351201	479452	446093	561892	344453	524741	549850	271261	764063	530255	565304	402309	488148	434457	304198	257761	500964	653918	564831	567175	364061	348546	301265	612701	444039	215185	798867	442483	578579	708164	533913	284546	284554
hexanoylglycine (C6)	Lipid	Fatty Acid Metabolism (Acyl Glycine)		HMDB0000701	1296481	1928511	1337337	4778941	3.09595e+06	2256928	902141	1706709	2340214	919727	1634403	986895	1644932	1015773	1922933	1434900	2133196	3088037	1543042	934450	3634102	1006462	1790733	1525852	1509004	1704269	1061977	1080564	1.85542e+06	2113423	2384488	1348488	1739736	1205914	979935	1543938	1533051	1454203	3002044	1496043	2577407	910724	1183175	1275476	555506
hippurate	Xenobiotics	Benzoate Metabolism	C01586	HMDB0000714	7550971	5674107	2530474	4474051	2477618	4319027	8523076	7165811	3638046	8443666	4375263	13069449	2102996	2036550	7521339	7018685	4434964	4078641	5154998	3952420	1474813	2516660	4815165	7842450	3986231	4158964	2987703	4310660	5118161	5127769	2474267	9767274	2815933	7445650	4294744	4056405	7078976	4601001	3182264	5391319	3384710	2276043	2715556	5865739	3652906
histamine	Amino Acid	Histidine Metabolism	C00388	HMDB0000870	149779	851532	677026	620362	447915	2129360	516242	863781	212662	363147	554001	551373	570034	308160	296125	495746	474245	837630	500855	399067	381324	274485	493502	660092	288896	352126	349934	222747	345818	467442	378031	533281	503915	412406	470966	444729	290209	197244	518614	419182	114089	361334	403928	322173	412502
histidine	Amino Acid	Histidine Metabolism	C00135	HMDB0000177	31003190	39594368	41491112	32506328	44161964	51791188	43901824	41658076	36430912	51717056	56503996	45641024	38660616	65153652	30807466	40519660	38268716	35806312	41864328	49879912	51427040	45269664	38207016	31823920	38402160	29106988	45613892	41003936	41298944	33739264	34033984	36922212	41355344	43997528	45623684	36934264	41171700	29124016	28544260	43249120	39685988	63667704	33597180	32635714	41456808
homoarginine	Amino Acid	Urea cycle; Arginine and Proline Metabolism	C01924	HMDB0000670	4630073	2619421	4393002	3.24988e+06	8283703	3735685	2.69225e+06	1961262	1828949	2.84153e+06	2.81894e+06	5560502	2025263	10592517	1881673	1.48044e+06	2945427	3.55947e+06	2259205	2335286	6.71018e+06	1.85868e+06	2839939	3416428	2.66212e+06	1628145	1811220	6197012	1790227	3.44571e+06	1843068	3047275	2259319	1898189	2178013	3.11546e+06	2075029	2553267	3320820	2002235	2753630	12516500	3139625	2045066	2.73357e+06
homocitrulline	Amino Acid	Urea cycle; Arginine and Proline Metabolism	C02427	HMDB0000679	505637	212563	173835	113855	195016	364160	465751	453952	329860	227515	217619	296100	128247	194212	208893	322015	329264	185150	167938	150460	358526	113442	279864	295243	157843	235719	173940	290333	184560	398232	290721	290683	245307	308451	510681	284973	195101	391446	266819	214568	128368	318258	90580	289043	288967
homostachydrine	Xenobiotics	Food Component/Plant	C08283	HMDB0033433	272588	244163	72129	94701	414846	757098	1886422	697992	311231	108989	2919622	257164	125346	497976	129951	1231051	738018	151871	215086	119170	562755	129449	688913	246731	266546	1184754	102117	550333	91363	488226	581709	301780	226543	92289	1.59059e+06	484110	86611	1499324	257860	245972	96420	593160	84938	1216624	664775
homovanillate sulfate	Amino Acid	Tyrosine Metabolism		HMDB11719	194827	203424	209867	164958	203292	129911	182307	197042	150219	231736	110853	128780	129760	114770	164026	162951	125730	188361	178588	133017	132259	162047	121145	159554	166079	155632	160370	112669	249928	170154	121797	179559	217005	138394	161408	117425	189587	92545	139394	179166	165799	130722	184919	154131	97172
hydroxy-N6,N6,N6-trimethyllysine	Amino Acid	Lysine Metabolism			75600	114127		74813	48025	61066	212086	32934	117536	47705	254094		64657		77972	251187	87931		61953	61211			40803	55482	131626	371920			43574	91712	44903	41263	31280	77295	424274			235402		37375	39700		22878	305678
hydroxyasparagine	Amino Acid	Alanine and Aspartate Metabolism	C20631	HMDB32332	553391	613966	622708	641582	473045	479220	455683	606436	682207	570999	271429	406772	455053	300681	670385	570034	677995	717671	590427	403692	763968	286739	725325	538635	450100	498734	368721	623910	510924	946313	644111	494560	670385	607478	666546	592568	422119	391348	932146	489597	500177	354135	472968	722676	594844
hyocholate	Lipid	Secondary Bile Acid Metabolism	C17649	HMDB0000760	41411	88309	135710	105220	147303		54933		179319	344083	1169179		88014	329713	102314	63319	185576		53448	22688	682584	399213			35622				52723	82853	257466	161013	83454	137233	77836	40011	225612	61057	82216	164783	197928	125373	129444	88986	75269
hypotaurine	Amino Acid	Methionine, Cysteine, SAM and Taurine Metabolism	C00519	HMDB0000965	133238	278725	177385	310710	119025	495860	427198	155126	270250	248584	1959085	420283	278964	1243550	297940	271738	303686	84162	336555	399251	674275	905770	152364	164016	342879	199129	269093	119813	192239	118312	118116	333792	142757	263638	271223	104859	301275	200442	36758	344343	267703	1892042	140796	108214	131878
imidazole lactate	Amino Acid	Histidine Metabolism	C05568	HMDB0002320	471373	256584	263875	620403	142106	785272	597407	784635	552998	648520	668636	875607	523440	572081	354614	484483	658330	369796	376654	875807	574314	271006	923270	532068	556787	900057	576053	771266	249170	557336	537839	503509	245005	556952	623737	474295	485844	433766	347161	543454	286492	629937	335112	493441	804579
imidazole propionate	Amino Acid	Histidine Metabolism		HMDB0002271	322224	633599	705264	887314	391214	541125	185509	623900	563400	532993	1345301	242663	687610	491526	451388	262980	304573	170536	303218	670852	294685	185513	240295	469661	207628	399300	328432	417497	802065	1078304	738734	509757	338473	315118	1.00285e+06	865021	1164210	221586	159459	490336	1165708	180465	632372	516456	356550
iminodiacetate (IDA)	Xenobiotics	Chemical	C19911	HMDB0011753	341516480	553146752	449071840	443606016	429542336	424836128	388323264	413419904	444847072	481766464	543805504	410898176	414604000	554467328	344798720	666262464	563767168	692787264	424407616	347776480	329572864	527717632	545565696	427291872	362441408	547177152	526316096	458079104	497712480	381792256	383283200	500391264	409251328	350650016	395143584	678411072	690812480	650707968	369650080	376079904	580484480	564065664	500505696	396563936	499278656
indole-3-carboxylate	Amino Acid	Tryptophan Metabolism	C19837	HMDB0003320	326380	239012	266461	225834	211143	253020	191785	242263	207825	232288	368308	191215	202672	220240	211314	260567	152249	205875	202932	206609	242570	164081	185910	274419	195407	190156	172517	202510	215384	200988	187430	254223	225594	230166	210431	227965	242487	228325	168014	266466	230034	202813	238270	175642	157356
indoleacetate	Amino Acid	Tryptophan Metabolism	C00954	HMDB0000197	546780	521325	499382	482845	440396	1013139	379630	463737	484005	691194	666269	519286	410206	811092	515331	396177	619466	469254	516869	453692	592944	436576	347319	307897	401666	516446	402923	427274	434300	438832	318706	287457	431353	500791	456653	333847	562910	433526	373220	500572	567399	856177	407377	578179	531350
indoleacetylglycine	Amino Acid	Tryptophan Metabolism			363470	490408	347817	478928	200323	879170	508925	426866	291693	450950	479832	452378	376671	196245	358588	639760	472183	266582	382261	333495	380130	206121	575387	275031	363715	473155	310169	432473	426624	453537	221504	334103	220002	272391	394235	309102	451144	427872	335262	408387	403682	206507	272244	543155	432991
indoleacrylate	Amino Acid	Tryptophan Metabolism		HMDB0000734	594328	543774	299352	411958	96993	113642	275264	413605	155586	1561017	557331	692315	177852	159862	882606	311185	114025	469189	407468	448741	135290	150032	217961	469988	106401	302136	130806	95779	441822	288113	171280	625071	118627	562697	211571	243048	211204	275038	634381	579312	427690	79324	317063	757187	215328
indolelactate	Amino Acid	Tryptophan Metabolism	C02043	HMDB0000671	3.4771e+06	4362033	3548459	3.28194e+06	2568240	3184604	2870046	3982864	2944471	3486477	4718741	3883584	3179771	4658503	2845785	2699890	3240893	3778949	3039061	4373523	3.85523e+06	2761261	2500273	3105230	2935546	3.1918e+06	2245398	2846290	3239273	3.38916e+06	2908338	2411809	3.2348e+06	2492164	2591638	2426436	3.26791e+06	2661160	3471184	4351097	3687914	5915212	2796830	3411516	3173397
indolepropionate	Amino Acid	Tryptophan Metabolism		HMDB0002302	2.78238e+06	6925363	2560862	4087496	1578501	1029467	2099339	4453422	1208480	12907645	4778837	1905599	1727959	1651508	5381827	2518412	2799228	2716429	2383499	4700806	2025839	1033633	2688760	2092785	802324	2.94728e+06	1236049	805266	3801350	2669442	2514151	1084528	1764368	5487097	1950905	1898620	1547513	2142252	3.07476e+06	5311315	5527962	1079049	2505956	5284975	3408122
indolepropionylglycine	Amino Acid	Tryptophan Metabolism				71260		62576			28275	64508		90335	42560				36858	45319	23136			26467			48524						55307	29874				31133					47084	35470	34224			47774
indolin-2-one	Xenobiotics	Food Component/Plant	C12312		839233	520747	536674	465985	446164	450209	520065	622578	627029	828028	739258	578344	475265	516743	758889	455098	422616	489999	316088	532057	500752	342595	415853	559246	338494	622546	319632	525251	543188	359806	525673	661407	727292	996689	550090	366654	655342	476296	338575	577706	539139	551256	377425	633101	876214
indoxyl glucuronide	Amino Acid	Tryptophan Metabolism		HMDB0010319	87793	223617	147704	406880	77004	100717	145016	251157	192071	219604	750029	138085	318283	696003	331661	127488	111153	112891	172680	242047	432813	201455	124363	99221	106047	257890	159751	153259	257960	133530	124076	125587	142250	90305	254143	89481	446554	230206	91613	154658	204144	343529	178841	195094	169011
inosine	Nucleotide	Purine Metabolism, (Hypo)Xanthine/Inosine containing	C00294	HMDB0000195		65643			74479				73278	82783	50958	63100		73661		57935		68540	111000	104027	95675	61463			135317	71639			61795	60827			93891	86278	68713	47791	53972				71221
isobutyrylcarnitine (C4)	Amino Acid	Leucine, Isoleucine and Valine Metabolism		HMDB0000736	930054	1172855	981618	1178957	697613	1021959	1278983	1769357	1318372	1344198	1407798	895748	1660908	1533340	922707	895147	1110799	724321	950699	1738632	955151	737400	1329956	964849	1045747	647856	1264733	1493270	1120440	982725	849992	1299516	952490	986228	991067	934398	1493836	813089	774962	1121084	1189809	1327714	796116	847183	1228202
isobutyrylglycine (C4)	Amino Acid	Leucine, Isoleucine and Valine Metabolism		HMDB0000730	518772	386870	280509	280015	178993	369827	231634	314400	271621	347227	208383	254900	256744	325191	233369	174996	384029	207228	239038	306294	206607	281997	266594	331065	384936	206983	420876	334481	345087	303624	895472	213028	171252	789315	215356	181491	242151	212830	631818	553516	492881	576537	245648	220873	202759
isocaproylglycine	Lipid	Fatty Acid Metabolism (Acyl Glycine)			233836	277475	148687	592711	441905	340245	148441	401352	295077	168813	287106	209171	246073	185695	193023	200437	797767	259551	252485	309745	430059	154021	287873	159456	241474	269750	260711	241768	333548	209826	342072	161705	246192	233549	167632	208602	251511	203858	225539	202742	481204	252445	147856	148553	247881
isocitric lactone	Energy	TCA Cycle			735577	511983	486558	522914	517986	536775	491047	642185	595323	920170	309781	458308	358866	486418	798232	726215	1293769	973618	567519	411817	1233318	809682	576207	533886	522137	533743	626287	470349	653812	764914	461764	669049	510977	543053	430864	425202	621173	748655	1.17998e+06	543249	561001	632685	457270	944847	531283
isoleucine	Amino Acid	Leucine, Isoleucine and Valine Metabolism	C16424,C00407,C06418	HMDB0000172	777250944	1033275840	975522752	785515968	747550528	806324288	649253440	569295808	1001591232	993644096	770139520	712776320	705316864	909868480	885352320	692015296	917827840	708123776	853528704	920601792	785826752	739910272	809514176	587150208	927105600	739496192	987055616	757337088	679043072	559873088	716299392	685733632	816732352	936524608	845600064	625706880	745165696	811507008	731418496	853691904	982151616	1019572544	634419904	827969088	951041216
isoleucylglycine	Peptide	Dipeptide		HMDB0028907		47357		33562		51858	47786	18987		82278	47347	46176	50181	40787	42463		21782		39889	60725		28651	58860			43920	46616	43787	34667					35668	69153	40387	55955		32184	39318	31715	57519		38859	37925
isoleucylhydroxyproline	Peptide	Dipeptide Derivative		HMDB0028908	57202	129077	95111	100355	159892	1053434	165652	105830	131715	192656	199795	218829	98336	254806	101676	164112	504253	127786	144539	79204	663898	84516	178882	70652	151811	88531	91587	167472	96075	124167	107385	79342	96096	167548	212320	141765	81835	136139	111216	76147	86704	311321	54914	103639	273943
isovalerate (C5)	Amino Acid	Leucine, Isoleucine and Valine Metabolism	C08262	HMDB0000718	636825	907792	594341	564251	509234	831017	842779	705964	841217	677546	1569373	413288	690522	2155088	649263	567117	604334	349444	553074	480400	1660226	1158271	596567	659973	620971	482284	438902	472649	599806	1143385	457325	654061	585069	609104	516166	478162	579031	364024	926568	709596	440539	2141756	467409	533760	306422
isovalerylcarnitine (C5)	Amino Acid	Leucine, Isoleucine and Valine Metabolism	C20826	HMDB0000688	682117	789479	885995	829335	733647	1237841	1.04466e+06	1180259	1025885	892952	1401654	831539	862016	1430848	424054	643502	903297	535620	836436	1062747	1361036	684363	581754	581333	944446	595425	1003539	827486	700888	826647	387687	672898	568860	915794	1111750	785792	594071	648075	526708	860776	596698	1329139	549714	690798	926120
isovalerylglycine	Amino Acid	Leucine, Isoleucine and Valine Metabolism		HMDB00678	1665224	1947259	939171	2248036	1309429	1595855	1213135	2457600	2220318	2041645	1041025	1767226	2346229	941739	1478107	1290509	4040214	1367755	1391518	2296988	1717232	707282	2201034	1165261	1.82025e+06	1459675	2565805	2115799	2964369	1196804	2062580	1099944	1686379	2582987	1553255	1091012	1425702	1645788	1266181	1542959	2711505	1457680	945030	1936897	2362823
kynurenate	Amino Acid	Tryptophan Metabolism	C01717	HMDB0000715	792629	485349	517158	533533	377764	492431	454931	585484	578994	390856	683895	781242	817509	629421	689100	729771	620767	445274	747302	744365	388082	524975	659832	408970	716620	734197	578735	762373	492505	544018	412805	552574	426235	381920	397811	467552	939137	795884	509246	557755	765963	662019	408162	696935	660437
kynurenine	Amino Acid	Tryptophan Metabolism	C00328	HMDB0000684	2600115	3587120	5013172	3778980	5015749	5071577	3178506	3.54215e+06	2631202	3555955	4006836	3856295	4.02148e+06	5156618	3314837	3.76857e+06	2985379	2375558	2801428	3018469	2822772	3.76389e+06	2936341	3342749	3253054	2917601	1869216	2927410	2529688	3.22015e+06	3147004	3253738	2787640	2999411	2477693	3.74781e+06	4244147	3195922	2957169	2900174	3104091	5057018	3.66435e+06	3.36696e+06	3669749
lactate	Carbohydrate	Glycolysis, Gluconeogenesis, and Pyruvate Metabolism	C00186	HMDB0000190	1227436672	925544704	767883200	857014144	1040601344	1048291520	1021559744	1061023360	1002480768	1594543744	1637374208	1226252288	802523520	1236638336	994962752	794823744	1952004736	1099103104	1205315072	1346960000	1418241536	1235476096	1041943296	875744512	1167958400	1029046592	1349536128	818351680	1129688448	882270720	862324224	889186496	1051798912	1127907712	1230329088	764447168	811922624	945762176	613608576	878709120	1134940928	1623549440	832774848	1155046400	1439004032
laurate (12:0)	Lipid	Medium Chain Fatty Acid	C02679	HMDB0000638	39980368	49032616	32997852	25018104	34326696	28347670	29171778	25913272	34613332	43740676	30613178	30316320	16610603	27448802	38710040	49458812	26829598	42915912	40148328	45371024	29830706	26426792	20101480	24107572	33863416	31268434	17077316	21989138	23850684	18666120	19858264	44403496	17348884	31316646	32431924	20538172	31231872	26705736	30671024	27265134	27184092	37829408	32435476	36201040	14487613
laurylcarnitine (C12)	Lipid	Fatty Acid Metabolism (Acyl Carnitine, Medium Chain)		HMDB000225	442010	534890	510169	821479	939522	718128	492717	794412	937565	520459	769898	318172	380312	655279	609791	579093	913262	640469	436698	255058	889268	571288	539774	664320	426346	446566	255819	553474	397368	574453	623635	637258	388624	435333	452330	563418	579968	311755	828220	426224	534170	936616	428786	430904	423702
leucine	Amino Acid	Leucine, Isoleucine and Valine Metabolism	C00123	HMDB0000687	880376256	1157630720	1275824640	836327872	863930816	1046029952	835409024	685282816	1162446976	1197060352	897096448	856261440	776875008	1019667264	982214144	710245120	1171276288	805963456	900744704	1019335232	904232512	776810048	874686272	741724224	1051404608	755511936	1037035136	840846144	709088704	612406144	733086976	753070400	934302464	1125845248	1042733632	733130432	833625344	924670720	769836672	944110528	1105168128	1098614272	724550592	921717760	1056365952
leucylhydroxyproline	Peptide	Dipeptide Derivative		HMDB0028930	679189	1074837	903836	1189972	807397	4807041	1007093	538127	904122	1154254	998666	958120	680921	1007322	831668	990276	1730170	818175	1.02556e+06	671876	2829302	619714	727452	790496	813927	806571	758172	894385	821302	1405364	746721	805110	895605	1286281	1432145	796734	749896	688837	508784	703137	796026	1.64846e+06	415982	712781	1102480
lignoceroylcarnitine (C24)	Lipid	Fatty Acid Metabolism (Acyl Carnitine, Long Chain Saturated)			285179	180257	155310	211482	253258	175800	149741	227094	198287	163129	220797	257125	146957	188049	167270	114606	242548	271459	154039	142972	190427	216591	167373	248683	137427	132646	142072	237048	117344	176062	195198	208681	137259	162984	136205	200353	229412	154924	199673	102735	126858		238443	172013	148432
linoleate (18:2n6)	Lipid	Long Chain Polyunsaturated Fatty Acid (n3 and n6)	C01595	HMDB0000673,HMDB0006270	1327552640	1876182272	1342951296	1073601216	1557708288	1212571776	897093184	1181555200	1258580096	1455756672	337380064	1101711232	522073472	399596640	1299750656	1077175424	561235264	1201099392	846230784	1856386432	487485312	387878176	630977152	1536632192	1143513856	1032851840	487192160	722633280	950326464	678625728	590747520	2267581184	650161088	654020736	561863936	414546400	813379776	533360800	1126119424	848083264	676957440	398181504	688137984	1190273280	412957888
linolenate (18:3n3 or 3n6)	Lipid	Long Chain Polyunsaturated Fatty Acid (n3 and n6)	C06426,C06427	HMDB0001388,HMDB0003073	88088792	179438416	67562632	237684240	82209640	74326192	54603544	70672952	112522032	87858728	29092052	62747276	104859128	33527860	70902544	70750608	44328328	84999720	110292376	605641664	44109628	30251364	42082020	64689616	114518040	67079744	124003360	44202560	170208144	40532500	38416992	119192352	64349360	39629472	39746036	33499666	51703168	34625672	73415112	90548872	220525488	36566664	44742616	75758032	26429018
linoleoyl ethanolamide	Lipid	Endocannabinoid		HMDB0012252	49662	51006	72572	64480	116774	109659	88824	133188	45803	147241	52003	127540	40936	31101	56550	113168	52375	157131	61927	42336	32016	49777	73966	121459	50233	85044		85754	57308	98960	45496	165578	66725	38428	28286	68777	48230	33679	111575	64068	42649	90602	70824	62748	39219
linoleoylcarnitine (C18:2)	Lipid	Fatty Acid Metabolism (Acyl Carnitine, Polyunsaturated)		HMDB0006469	1219878	1419065	1327095	1616397	1650812	1107869	837911	1290957	1702877	1166183	1066366	895453	686335	1321924	1.49037e+06	1147062	1.24779e+06	1.86627e+06	921991	496290	2046488	1214468	1016099	1.65952e+06	832336	1043023	410309	1129068	719757	1325211	1323180	1511010	792614	979706	809025	1086664	1415537	731642	2234980	1117041	810029	999844	1166826	1211389	551657
lysine	Amino Acid	Lysine Metabolism	C00047,C00739	HMDB0003405	910700672	1138995840	1176323584	1037851968	961930880	1092435968	911981568	950369408	952552768	1170290944	983050176	948947072	878451136	845627712	670748416	774145280	1148808448	890309376	812393216	998449408	861802752	748516992	878385792	767943424	930064832	738455680	1027721216	865002944	655033600	609140800	824196992	808380544	763670592	902818560	1000708544	981625984	806831104	809891904	793802432	732740416	765924416	1065027968	809365568	865873216	981788416
malate	Energy	TCA Cycle	C00497,C00149,C00711	HMDB0000744,HMDB0031518,HMDB0000156	216477648	278302240	134619408	318491680	215570544	250063088	134691808	242872000	376202560	529352704	486888416	223773152	176707376	409991200	382012992	156675040	457226976	154111968	339359968	395463744	299336160	283936224	136121344	126171736	329599872	165030368	250122672	154542720	302517568	217464704	226100624	161091136	123943208	289767680	272493184	118506160	257301216	170553136	183945760	324568992	380760576	341602976	217105280	261929520	348329024
maleate	Lipid	Fatty Acid, Dicarboxylate	C01384	HMDB0000176	3472810	2629267	2524153	3.0419e+06	2105641	2308891	2579036	2815320	2371681	3.59757e+06	2331585	2080152	3042383	2559693	3737509	3542076	3604743	2465556	3368607	3581846	3.31688e+06	2.83999e+06	2135372	3636515	2400084	2536818	2514263	2421108	2427026	3734063	1.9361e+06	3024607	2576465	2100398	2738719	1.93897e+06	2715333	3364258	3613230	4786525	5250136	1980421	3039152	3433896	2916488
mannitol/sorbitol	Carbohydrate	Fructose, Mannose and Galactose Metabolism	C00392,C00794	HMDB0000247,HMDB0000765	8141735	4598247	3690189	3860209	3186409	3324462	5027696	4787989	2999830	4111975	5978106	4402827	2844661	2698345	4281434	4844251	4284092	7171809	3439978	6542425	4838202	3533051	2935093	5709196	3966983	4217204	3139466	3085583	3878236	4754749	5246282	2701822	9252631	5380758	5389520	2671871	6522421	3108287	2859157	8531054	4.35616e+06	5350822	6777586	4887921	3783491
mannonate	Xenobiotics	Food Component/Plant			1036294	1332903	1.62216e+06	1459541	999616	1.04244e+06		1.91127e+06	1502725	1255701	511724	1292783	1402114		1461949	958652	973805	1.86738e+06	2301105	1092556	956750	882695	1788669	1509424	1736138	2830246	1.88603e+06	1706123	1.5182e+06	2152218	1490532	1257526		1919604	3.27592e+06	1.38036e+06	949551	1058313	2779319	1196295	1.55574e+06	392904		2884929
mannose	Carbohydrate	Fructose, Mannose and Galactose Metabolism	C00159,C02209,C00936	HMDB0000169	17068272	14083703	16876228	16064882	18479310	11502975	12261049	11202566	15675950	15572115	6440525	13404835	11365837	9574234	18998068	13826163	14403943	22106092	13563938	9475024	14316711	13448884	17969432	13533022	11407035	19970910	16145185	13528202	14769568	15470362	17647208	18629116	22440440	12092815	14074797	17229142	15923496	14343462	22062104	14420433	14996968	10780386	17793964	18127728	11205663
margarate (17:0)	Lipid	Long Chain Saturated Fatty Acid		HMDB0002259	32873112	53196904	36308408	41283160	64053140	70048984	34549688	57014712	38626048	39784964	15510578	32363070	23277004	18444640	31677848	32183408	41381696	26868856	28276000	84650680	20321588	11619291	30574902	37085028	33015732	35061896	20705116	32204226	34777180	25528976	35218056	56534280	19814578	20808004	20025580	23903222	23864184	19138868	29429418	27212996	29092024	20842500	22148702	30088278	29044344
margaroylcarnitine (C17)	Lipid	Fatty Acid Metabolism (Acyl Carnitine, Long Chain Saturated)		HMDB0006210	232502	256635	257344	394948	632995	418701	185127	457105	324118	289333	262275	182242	202931	353650	218776	188018	473357	352477	192447	161911	435042	169403	349002	318934	141372	246978	126091	374581	162607	364845	474407	212508	147787	195671	207922	435827	267764	210957	422848	193021	227695	309228	271756	290475	345240
mead acid (20:3n9)	Lipid	Long Chain Polyunsaturated Fatty Acid (n3 and n6)		HMDB0010378	13712112	5.90419e+06	12746434	3.26643e+06	50971752	63567328	7608400	71177576	5827111	11391041	3.9701e+06	24475124	2282919	15741547	11777300	9048145	19999880	13576437	4851561	4.55916e+06	18350336	3552834	50780352	27054784	5686355	12230825	1.26214e+06	36624544	4269233	22080068	28418348	29554678	3.63924e+06	7553106	5312729	20063394	8220931	4750757	19529172	4118507	1.90193e+06	15186670	4950011	7947458	40186736
methionine	Amino Acid	Methionine, Cysteine, SAM and Taurine Metabolism	C00073	HMDB0000696	656658048	817841920	869413568	593233792	533844256	801924544	767000000	433336416	759799168	918755520	953378432	609851840	504685056	678209024	572585920	624027648	878093888	463124352	571804992	784268672	586928256	729721472	476540128	462138208	754649472	469373408	703905088	537467392	487978656	406261376	475370976	526584416	459864512	819617472	812455680	506159808	559308864	616273024	395109152	604666432	568447808	767521280	501945952	626573952	650012352
methionine sulfone	Amino Acid	Methionine, Cysteine, SAM and Taurine Metabolism		HMDB0062174	228680	176792	157448	158939	263938	553716	255468	294130	218660	92804	300297	186882	330495	240557	159329	177772	515596	91695	134272	170239	423656	105481	363272	152229	162238	151683	210626	364300	165249	293930	354130	130803	131981	155056	319932	327106	102436	222911	170994	152513	152416	279115	92072	252661	505965
methionine sulfoxide	Amino Acid	Methionine, Cysteine, SAM and Taurine Metabolism	C02989	HMDB0002005	25080800	27344214	33520350	23544812	19949436	35529136	32099102	17954790	31640000	37278288	26351426	21985854	20187056	22135926	17740668	19276398	29334012	16919980	22902754	38344956	23442728	22925808	14776192	13462620	26377028	12972987	42902284	21570832	17879772	15269202	16390631	16167386	17677016	34244240	33442324	17063672	19947834	19736076	21724016	21698656	18707308	25437368	19876008	25779048	27090046
methyl glucopyranoside (alpha + beta)	Xenobiotics	Food Component/Plant		HMDB0029965	214103	117865	144097	147159	116294	129494	95571	105090	78430	109812	148871	233622	164762	108724	138715	117230		185214	137647	126488	85947	126293	120859	248064	102373		110029	119178	172445	72321	77528	266901	138570	134160		95952	154912		257391	115980	186286	115637	156326
methyl indole-3-acetate	Xenobiotics	Food Component/Plant		HMDB0029738			97219	87670	61387	560922	137284	115786		188730	123163	77252	50546	71965	72526	96981		77171	92724	186965			69140	92413		79811			43872			160520			55033	94061	64889			95973	120068	102797	38807	82516	83374
methylmalonate (MMA)	Lipid	Fatty Acid Metabolism (also BCAA Metabolism)	C02170	HMDB0000202	23127774	19776760	20664548	20459076	19258376	21557962	24516470	22497120	21067976	18728156	17670558	21480492	21747888	16775327	21012032	18914732	19098482	16874440	18578914	24339374	21963556	17121428	15104286	18102984	20025572	16746732	19559384	18199584	22314700	23006350	19832118	19757032	23207926	21666060	22192272	20120552	19293680	20947944	21768972	23181410	17896002	18350698	20990448	22970444	20198268
methylnaphthyl sulfate (1)	Xenobiotics	Chemical			60829				279252	202202		200317				150762		260841			235141	168234			180729		445210	106798				713405		318462	208222	55249				243443			60448			95687			543474
methylnaphthyl sulfate (2)	Xenobiotics	Chemical			171327				629545	578710		605137				251163		444077			866480	279322			555658		892663	205652				997899		797704	706315	164752				546173			226301			297107			1010927
mevalonate	Lipid	Mevalonate Metabolism	C02104	HMDB0000227	753265	934019	794706	927747	838433	698049	866780	940868	914180	898814	1087209	1173690	1049459	831262	842015	816981	1214065	743422	946451	841130	1.02425e+06	982943	818767	921264	805513	861207	766797	833142	887333	946496	801629	939522	741168	842653	879058	720046	843472	853831	900128	763011	863100	860998	763061	898666	902102
myo-inositol	Lipid	Inositol Metabolism	C00137	HMDB0000211	18443252	13721711	11059715	11904381	11174825	23612474	12829438	14755328	14741753	8587095	5174169	11966921	12977934	6783678	15042915	10527433	12716066	9413032	12798501	16190040	9022354	8.32845e+06	14376452	14285065	11303816	11435542	12610585	24414204	7507341	20130676	16513077	17743784	12431054	9403927	14986231	10537023	21681658	7664370	18661500	16315808	6491648	7857962	16574234	14451330	13790262
myristate (14:0)	Lipid	Long Chain Saturated Fatty Acid	C06424	HMDB0000806	251524416	309156256	192992528	304136768	203375328	227340608	165195680	180547744	235878672	258249776	153362352	169505712	157669488	131066520	246399552	246139056	153318352	274040000	290890240	631836928	193144704	137111712	140168544	137405232	223580544	186638944	181012000	142790144	187690144	132480016	124874296	280801984	143255808	164738912	148490304	129659552	173335712	121834808	218179792	186499280	304057344	153386288	170385504	193622208	90434400
myristoleate (14:1n5)	Lipid	Long Chain Monounsaturated Fatty Acid	C08322	HMDB0002000	45058304	41828768	30050726	33218404	19589322	51410688	24720836	33256890	33002180	38398252	26337804	22884352	33106776	33541658	39832112	39159548	30295324	77119296	50443208	53465236	47660872	26622104	39740900	11076767	33586328	32981860	28816170	34575376	37123160	28444106	36028724	41076724	22876188	22540104	23083920	35295704	30022096	21753106	27837236	32360636	57724600	23256068	25341148	31200948	16936492
myristoleoylcarnitine (C14:1)	Lipid	Fatty Acid Metabolism (Acyl Carnitine, Monounsaturated)		HMDB0240588	1726823	2686479	2440251	4422771	4006664	2569813	2045774	2831190	3557695	2106630	2361934	1304859	1852759	2526666	3007829	2.38177e+06	2508219	2643827	1765207	831117	3.7141e+06	2056341	2404256	2974091	1834282	2191147	797560	2347791	1536436	3091739	2807112	2520500	1621405	1818710	1447848	2651941	2893251	1247297	4071966	2272703	2.38314e+06	2007049	2340912	1883217	1169751
myristoylcarnitine (C14)	Lipid	Fatty Acid Metabolism (Acyl Carnitine, Long Chain Saturated)		HMDB000506	1676074	2.08859e+06	2391599	3719991	3.97872e+06	2386195	1551744	2621460	2670266	1771148	2274085	1172893	1543266	2470891	2398966	1986237	2552868	2464583	1640570	1189391	3275906	1673683	1897859	2111427	1484700	1941083	873328	2039486	1661584	1822076	2253727	2053062	1446440	1587631	1129274	2123247	2551282	1398971	3196748	1949418	2197470	2262559	2.03716e+06	1608519	1285465
N,N,N-trimethyl-5-aminovalerate	Amino Acid	Lysine Metabolism			152829008	31032742	14630367	19757660	94781680	139762512	32691916	134300832	37899660	15608017	23231432	156909696	13116276	98116792	11658615	20230672	127034064	176073184	27090440	12916561	147897264	9064440	132747016	164447280	21011816	27648308	13743320	114703480	13303830	132959512	129377600	189527472	24763120	11193723	26860648	129817608	12190666	106154080	199136256	23539116	13556593	122410640	9229050	44319796	121948896
N,N,N-trimethyl-alanylproline betaine (TMAP)	Amino Acid	Urea cycle; Arginine and Proline Metabolism		HMDB0240365	3936731	7811823	7.24387e+06	6.10787e+06	4149005	9028757	7.68521e+06	5688267	7936048	5705793	3219915	4029512	6511143	3.42355e+06	5203823	5253446	4232607	7978641	5576820	5557171	4.15814e+06	4212342	5636891	5667071	5572065	5.33824e+06	3478957	3888240	7180322	6.43726e+06	4773480	5462544	7.77737e+06	3623644	5212943	4964139	4759019	2522790	6220965	7.08842e+06	6212541	3768899	4.16439e+06	4107234	4082063
N,N-dimethyl-pro-pro	Peptide	Modified Peptides			375940	842145	606513	661467	392130	528237	615220	457599	485211	536711	369178	411241	647972		406828	407802	377912	554378	495325	358806		404801	356808	614256	457044	682825	465471	184043	767883	638256	230139	498717	1054623	377791	397311	278193	250780	278367	539599	553970	536341		607282	334743
N,N-dimethylalanine	Amino Acid	Alanine and Aspartate Metabolism			35431560	31921908	142325728	49339860	13359610	66272816	5737038	8437642	173764016	25592446		31589982	108142568	7843709	153734144	6.70968e+06	9153751	55001876	124085152	11426536	7925549	14922581	18864556	47905008	86814656	3.46461e+06	90384880	14301711	22963900	23325884	116189224	24701808	21853836	22606878	4850397	109940680	119989648		72325944	18844048	73923784		28100616	8239548	21123630
N-(2-furoyl)glycine	Xenobiotics	Food Component/Plant		HMDB0000439	23449	51479	18221	25939			30092		17501	14516	22559			45261		42084	30754		18132	26016	26746	28038	47812	43949	21346	51145		22934		15045	49969					57368	71066	58722	18378			27661	34419	42917
N-acetyl-1-methylhistidine	Amino Acid	Histidine Metabolism			523753	1356292	784986	1308301	911609	678806	866237	1089260	1455612	1150454	929338	603977		1027582	833527	980977	796121	611307	1340526			853579	797393	614859	1270443	1463995		1426927		1591992	880871	503341	1245177	707496	585567	932486	820983	738890	514177	941520	1726476	867807	739944	1357602	965181
N-acetyl-2-aminoadipate	Amino Acid	Lysine Metabolism	C12986		479055	771816	366796	642129	254943	547594	415984	751617	620175	928361	612112	938423	812631	663412	492054	390753	467905	337796	686148	1214407	436290	667039	581580	469732	937923	756354		648800	751609	471109	349069	466173	644141	627762	658644	421584	714983	667129	251957	493991	624021	1023494	265279	585424	927552
N-acetyl-2-aminooctanoate	Lipid	Fatty Acid, Amino		HMDB0059745	2774775	2140082	1964810	1752338	3086953	2808031	1277997	2266862	1967644	3088725	2208688	2051506	3037568	3054591	2505712	1570170	3002276	2503231	2.07553e+06	884934	4021840	2175198	3115072	1562108	1504817	1315990	1381020	3037104	2148004	1993603	2648774	1987197	1784587	1678852	1660917	2182473	2033617	1568829	1646698	1667770	2066380	3826960	1859208	2201985	3487098
N-acetyl-3-methylhistidine	Amino Acid	Histidine Metabolism			522463	1645685	845708	2805403	838411	281265	42194	311311	1.90949e+06	1157991	46967	692990	3644007	1116652	760450	44851	221821	526663	2119661	4948403	1059754	918210	324503	590035	1.67767e+06	60467	5146706	1626218	5012186	1135681	238198	631139	2.06983e+06	831651	65975	296743	1066116	37719	386950	1594341	4012026	930437	713343	53486	351931
N-acetyl-aspartyl-glutamate (NAAG)	Amino Acid	Glutamate Metabolism	C12270	HMDB0001067	151537	231362	180024	211514	213469	202352	201931	140377	190626	176327	158453	136076	176077	115085	195595	186620	178854	203394	186040	165515	155975	118425	156567	179380	152566	112917		152884	184897	241882	191166	183551	181465	122485	183997	150538	116551	101293	168332	189115	142645	155216	126916	160554	148999
N-acetyl-beta-alanine	Nucleotide	Pyrimidine Metabolism, Uracil containing	C01073	HMDB0061880	630734	1106192	1.523e+06	1325505	1203379	1509095	684192	1386443	1471768	1252725	958294	908167	1240863	1199582	1406140	666641	1288893	1183465	1243275	1359811	1102106	874420	1165983	705777	1476631	656531	522789	1307239	1508305	976639	798361	737741	886870	835177	649529	1640385	1160473	520078	717223	1349196	1497549	1402803	1362055	804981
N-acetylalanine	Amino Acid	Alanine and Aspartate Metabolism	C02847	HMDB0000766	9582908	11614386	10967167	7087951	8723302	9549939	12686876	10239196	12311966	13630926	13663675	10099307	9915747	11818534	10401275	11595027	12781838	7868304	10023018	12541830	9861411	11690229	9302309	8917341	12072082	9991998	11401705	8936402	10843077	8779019	7979289	8970027	10064768	12750935	11246339	8013071	10104851	11597046	8640750	10416791	9759554	10256344	8354381	11893064	9465769
N-acetylarginine	Amino Acid	Urea cycle; Arginine and Proline Metabolism	C02562	HMDB0004620	520723	1111524	849629	916498	632112	1371750	883301	594263	1093086	944222	954043	632087	893865	891503	668581	587792	898647	409209	1058515	1710872	795213	621236	726382	486565	1.46425e+06	459207	1230136	758955	901209	560476	451458	511600	557011	698715	668560	547876	745136	586397	609426	1025872	1242340	1063745	505876	729574	837193
N-acetylasparagine	Amino Acid	Alanine and Aspartate Metabolism		HMDB0006028	2276471	2613282	1724650	2412047	1619871	3558011	2719019	2087480	3584825	2693079	2848318	2545828	2469321	2485074	2209859	1892459	2793217	1629896	2463595	4125695	3148392	1816387	2159521	1682196	5193147	2126324	4138301	2640485	2201996	1762620	1410592	1.67411e+06	1918688	3202723	2481446	1287389	1986597	2075062	1697670	2341858	2256265	3935565	1011793	2191965	2350980
N-acetylaspartate (NAA)	Amino Acid	Alanine and Aspartate Metabolism	C01042	HMDB0000812	27863140	42805136	29912480	32930100	30200444	34323408	38602756	34217240	37143140	38069168	41304228	31488654	35021504	37631812	35239412	42124464	34850556	38047520	34578124	29982512	24668360	32685360	27907140	29605208	28472908	30076822	31273960	24930656	41611532	36586188	29364468	32933804	32712708	36872220	41624632	34700400	37943672	41008008	28421764	36840556	37801688	35816904	35215432	36129172	28039372
N-acetylcarnosine	Amino Acid	Histidine Metabolism		HMDB0012881					125053	235695	24923	138903		19632		35100		225879		30579	319473				110796	22107	237119	35081				208428	33553	83804	54278	47106				66182	29947		39371	20670		304895			138744
N-acetylcitrulline	Amino Acid	Urea cycle; Arginine and Proline Metabolism	C15532,C02851	HMDB0000856	648465	857872	874496	723257	556929	1054503	1213100	957746	733814	1199057	1152211	1130595	869070	1280006	811600	1121371	498426	863604	1315851	1371799	702090	1175321	769470	640280	970292	906878	1185571	573947	1394346	748678	483731	647857	869846	611002	848094	763434	1087199	690672	708966	1281180	1180154	744721	876104	815379	736646
N-acetylglucosamine/N-acetylgalactosamine	Carbohydrate	Aminosugar Metabolism	C01074	HMDB0000212,HMDB0000215	239691	222346	136084	220473	179660	125885	125543	111162		170835	130623	182825	227246		184793	125957	209071	137083	176453	166367		121395		91390	178402			168936	184989	237476	216691	133048	216358	219089	230882	120272	125964		222799	117050	105930	174036	189740	181921
N-acetylglutamate	Amino Acid	Glutamate Metabolism	C00624	HMDB0001138	5272664	3229522	2301618	3.76125e+06	2248700	4.09793e+06	2722447	3628129	4388381	6160455	4604908	6510795	4243584	4117565	3115986	2545502	4795200	2453222	4147664	7280274	3.82251e+06	2918722	2819251	2103598	5543163	4223381	5790521	3482802	3642226	2312342	2609184	1.94338e+06	2506805	5719010	5075763	2545431	3231613	4352406	2418676	3638786	3409882	4380935	2311575	4163440	5263173
N-acetylglutamine	Amino Acid	Glutamate Metabolism	C02716	HMDB0006029	2362830	2466010	3073480	2817664	1973302	2832045	2543206	2840829	3.46877e+06	3633725	2521248	3.59982e+06	2.92836e+06	2710519	2508755	2.07722e+06	3399571	3049543	3.68018e+06	3170144	2832935	2.81157e+06	1.91806e+06	1848809	3756798	3.08675e+06	3886022	2778732	3177203	2477088	1771239	2024187	2719143	4114564	4844394	1686344	2308696	2327809	2248926	2406583	2565589	2871395	1789894	4.08024e+06	2815162
N-acetylglycine	Amino Acid	Glycine, Serine and Threonine Metabolism		HMDB0000532	17446898	17801544	11955893	30374024	20126040	11807569	10583087	14730703	19060200	9239467	12078449	9452005	16492512	12779253	17232852	13609763	16639976	22127036	13132236	13129751	34074744	11521425	14509560	13825891	14059008	15657478	14650754	10464077	21456406	22643802	18441664	11385920	18331256	12060844	14550783	14378797	11876510	12934137	19638092	14255777	20287432	11192046	10847625	16112864	10171517
N-acetylhistidine	Amino Acid	Histidine Metabolism	C02997	HMDB0032055	857468	810155	881155	736454	725926	1217348	1075836	1120486	937203	1382907	775034	1445542	1.01542e+06	1210802	571549	901998	1022691	955513	1396667	1738332	577426	912410	904811	721493	1120665	1054336	1719845	1174539	1476664	804997	568478	879044	1163648	942502	1231832	852687	1277375	813579	574397	926126	707321	912821	708835	824557	1067711
N-acetylhomocitrulline	Amino Acid	Urea cycle; Arginine and Proline Metabolism			85431				31441	68909	73716	101951	28661	38473	31669	104672	32380		29108	69977	42621	40486	53007	63356	48729		62084	33847	26983	94969	55888	82252	47902	63492	37921	62164	42425	35521	93680	49570	49745	72989	22801		59449	38375		50353	88531
N-acetylisoleucine	Amino Acid	Leucine, Isoleucine and Valine Metabolism		HMDB0061684	2204151	2386691	1838523	1867813	1142468	1718145	1575685	1638180	2287382	2658103	2.06113e+06	1723382	1895220	2357590	1940515	1392957	2417485	1315620	1975049	2510673	1881460	1634641	1724523	1170993	2543277	1511014	2496240	1.93072e+06	1999965	1.04685e+06	1266027	1.03445e+06	1253513	2.06631e+06	2126823	1369055	1779869	1574272	973562	1986590	2418798	2583298	1373623	1895437	1.92214e+06
N-acetylkynurenine (2)	Amino Acid	Tryptophan Metabolism			496302	775046	732539	781086	1027835	875398	556071	785041	610185	765628	1113207	875179	959870	1.78903e+06	855349	765607	685590	474192	914005	796632	764770	992763	855114	598207	825955	817572	549230	651858	859646	923889	796482	613349	548592	437225	473887	788001	1049668	671457	414266	707696	914353	1393154	718520	680243	783386
N-acetylleucine	Amino Acid	Leucine, Isoleucine and Valine Metabolism	C02710	HMDB0011756	7.78382e+06	9957157	7.65777e+06	6874460	4645263	10087451	6681227	5715737	10048401	12848625	9393451	9198267	7959512	11097172	8.0567e+06	5018298	11821345	6263353	8912442	12558246	8254198	6931661	7126792	3.99643e+06	11570983	6853758	11773290	8333521	7.70103e+06	4312350	3.86875e+06	4472143	5925216	9195801	8909769	5101018	7433820	7373744	3727695	7992509	10322288	13372637	4353362	7.99207e+06	9837496
N-acetylmethionine	Amino Acid	Methionine, Cysteine, SAM and Taurine Metabolism	C02712	HMDB0011745	6237361	7808052	5408550	6411873	4258371	7755909	7.23575e+06	4824470	8079493	12637065	14839579	9369556	7066533	11484444	6905978	5796104	14407125	4881461	10653619	13288758	6951578	9716368	6409566	3.61183e+06	10998088	6507251	12070803	7.2108e+06	8380040	4777121	4554609	4344149	4856268	7273501	8176993	5560017	7710059	7724472	2772513	7585007	9428433	15078419	4848369	7.72877e+06	9998148
N-acetylmethionine sulfoxide	Amino Acid	Methionine, Cysteine, SAM and Taurine Metabolism			218895	265643	269958	247338	150302	398155	306936	208843	310483	516828	297013	303677	217110	438296	194114	200420	404733	226141	375069	509225	285731	379346	182330	131337	352417	139324	479397	235107	340054	195237	172652	131450	226899	280631	277636	192068	287282	165865	147150	397438	306522	587605	191955	259075	269049
N-acetylneuraminate	Carbohydrate	Aminosugar Metabolism	C00270	HMDB0000230	317959	359027	276229	395898	364056	291126	353091	326980	422755	428627	231090	357413	354782	224944	333517	235266	276608	254208	337265	365445	261274	174809	260494	335215	360960	307916	341721	253977	444187	412944	334279	386205	468792	348527	403715	273324	206827	290711	298639	379436	354768	314311	279757	362238	241221
N-acetylphenylalanine	Amino Acid	Phenylalanine Metabolism	C03519	HMDB0000512	5691886	7.30503e+06	5590160	6.66063e+06	4503843	7889557	5248258	4363422	8215901	7270137	11685063	7.97949e+06	7894005	11740272	7.1796e+06	4913510	8188703	5474921	8388842	9142021	6.65301e+06	7.29471e+06	5752438	4176091	9397838	7088423	9797209	6348848	6744349	4319637	4500235	4843737	5427919	6208802	7217425	4426306	6188808	6491433	4310089	6835106	8874200	12954471	4065648	6608436	6566595
N-acetylputrescine	Amino Acid	Polyamine Metabolism	C02714	HMDB0002064	68523	119202	129145	97718	123803	60544	121991	67038	145591	166519	139180	57665	79113	104939	85582	84067	177657	56775	141924	91244	54524	85291	75234	67163	84203	112033	80529	63635	108168	111734	75528	65375	107339	135802	102931	86800	65456	40372	98165	73874	171531	87086	71229	74322	77856
N-acetylpyrraline	Xenobiotics	Food Component/Plant	C01227		325698											470798						103638						71840								263702							109994
N-acetylserine	Amino Acid	Glycine, Serine and Threonine Metabolism		HMDB0002931	15668703	15440667	11841882	16825364	14545038	11563217	12862851	10692951	16165572	15855187	15652998	10152842	13575091	17307884	13967287	12218090	18834400	9063657	10029464	15643167	12419320	12840520	10965475	12905880	17781360	10346046	17377996	11084094	17510396	14816630	13861483	13037373	13949591	13199688	10296420	9890078	11200139	11534530	9727471	14736794	17037240	17832112	12463965	10955983	9873236
N-acetyltaurine	Amino Acid	Methionine, Cysteine, SAM and Taurine Metabolism		HMDB0240253	2140098	2546192	3916217	2418068	3092652	4994532	4508155	5294984	2857115	4765949	2524218	3884858	2352557	3088805	2878542	4423422	2746974	4910514	5757459	4452739	3041503	3706978	2795875	2475879	2863696	4239626	3250858	3266317	4567963	3107538	2434592	2882398	3.61261e+06	3244982	4045646	3076250	4758736	1.64798e+06	3.40625e+06	3.56444e+06	3467707	2377542	3592468	3.61904e+06	3.52281e+06
N-acetylthreonine	Amino Acid	Glycine, Serine and Threonine Metabolism		HMDB0062557	11597339	12874374	12113888	12052784	10867845	12268834	13816572	9996078	14968154	10262745	15904188	9326945	14221431	11194060	12250827	13587341	13726056	10817385	12287509	17703974	11596983	13106739	10959965	11922551	15476249	12730860	21412252	11050744	15310298	11860215	11574546	11387915	12292659	12150029	12735563	9292907	12021329	15847123	11249578	12156496	15549536	12209674	9997260	12704520	10847932
N-acetyltryptophan	Amino Acid	Tryptophan Metabolism	C03137	HMDB0013713	4571626	6.85407e+06	5490080	6037428	4442714	6188130	3685703	4551110	6146354	6222220	9886224	6194481	6566172	9933829	6739248	4680275	5458572	5.5788e+06	8674922	8144818	6516391	7050803	4715374	3419292	7179327	6880726	6967443	4974865	6912039	5580922	4452825	3825332	4479727	3.61125e+06	4568397	4292235	7191533	4228765	4244607	6807198	9862163	11444778	3929454	5204074	5312333
N-acetyltyrosine	Amino Acid	Tyrosine Metabolism		HMDB0000866	3476012	1860723	1318981	1804069	749072	1.83233e+06	1075170	1685097	1898382	1.90328e+06	4596936	2305257	2805398	5373455	1755277	1469238	1547275	1905005	1.87298e+06	2781026	3282841	2468747	666138	1076172	1681012	1486761	3412801	995548	2337599	1339007	947996	869775	1118544	1952529	2285994	1125840	1.72466e+06	1474061	979537	1757620	2734457	4.11135e+06	1238570	2305958	1432095
N-acetylvaline	Amino Acid	Leucine, Isoleucine and Valine Metabolism		HMDB0011757	547284	498788	434488	419414	313023	569339	418522	437913	535125	626122	439263	520389	435396	682726	440201	323334	723145	436217	469909	673656	543350	421119	469447	357745	640734	429769	634137	526492	403374	332399	350512	330208	390587	536096	402685	328686	406729	390228	303953	449226	592030	819393	322812	386429	537064
N-carbamoylaspartate	Nucleotide	Pyrimidine Metabolism, Orotate containing	C00438	HMDB0000828	364017	527031	342951	460970	306133	533052	401329	1698778	533135	457823	477613	503966	395315	519831	308786	447708	368033	281593	434251	541164	129923	149695	299406	496298	408433	387741	237953	240918	542662	401563	472397	323681	334551	408436	434520	393649	324675	301617	98480	787049	598882	813116	408893	276025	400667
N-delta-acetylornithine	Amino Acid	Urea cycle; Arginine and Proline Metabolism	C00437	HMDB0003357	965105	845551	783570	831295	639254	879367	1089655	682947	615700	867901	816491	760899	526209	707614	511486	1182573	843714	1032123	580352	691860	454251	404288	645950	820382	458191	463297	608304	669458	789198	639984	844637	956394	499254	822344	733200	610484	663356	595786	1484824	1.0204e+06	606795	549124	1048615	769212	483028
N-formylanthranilic acid	Amino Acid	Tryptophan Metabolism	C05653	HMDB0004089	2319902	1941164	1375524	1.90373e+06	1418263	1655721	1967381	2702251	1935880	2517222	2428554	1436494	1968304	2165174	2798213	1771694	999905	1143664	1198536	1912248	1320549	1049493	1295561	1418842	1019837	1709650	1426037	1539769	2150587	1544472	1256846	1483962	1.64455e+06	1.74906e+06	1449060	1262406	2298722	2350283	1058280	1.86848e+06	2246735	1.72392e+06	1606313	1953128	1672212
N-formylmethionine	Amino Acid	Methionine, Cysteine, SAM and Taurine Metabolism	C03145	HMDB0001015	1749364	2209098	1782822	1788892	1600010	2071155	1.91668e+06	2.00884e+06	1896409	2636115	2215459	1.96819e+06	1795918	2080455	1854984	1928028	3039607	1827550	2184506	2.05556e+06	1786253	1950391	1733883	1692563	2109189	1970922	2140783	1846465	2318432	1711266	1968985	1763048	1763839	2656627	1790840	1589462	2.02519e+06	1593672	1614804	2219863	2171917	2449075	1546728	1.92733e+06	2.026e+06
N-formylphenylalanine	Amino Acid	Tyrosine Metabolism		HMDB0240317	407279	379358	340837	271559	228479	486352	234051	366001	265602	307081	472996	261994	158781	533715	210239	258684	397463	361552	230101	216473	283155	352020	242535	347913	425483	204213	325320	265290	312101	252846	563273	339908	175236	533133	211021	246718	272597	213032	496292	506685	372891	976896	266165	231227	254267
N-glycolylneuraminate	Carbohydrate	Aminosugar Metabolism	C03410	HMDB0000833	42857	83483	58098	77935	92534	129350	60888	81977	109650			106950			72048					242896	57274	38474	39908	75902	169534	86673	66630		112034	95070	71870		102495	104920	75041				64490	56465				41721
N-linoleoyltaurine	Lipid	Endocannabinoid			128708	191110		165744	238491	356882	301960	309617	129203	177195	271571	420002	112604	105295		151231	225009	233455	239455		269027	217227	169014	300781	123731	136950	99059	246766		297632	143592	322942		211612	259816	182534	112603		261873	114796		238393	99933	247139	175221
N-methylpipecolate	Xenobiotics	Bacterial/Fungal			138113	196479	128642	102788	123442	217071	305502	134705	140446	166309	273655	79006	158984	111565		392536		75267	72203	58160	113047	131179	104977	145141	60095	437021	65245	113911	153526	196060	164892	117667	173314	69443	351300	87953		220290	114599	175248	216041			398230	139023
N-methylproline	Amino Acid	Urea cycle; Arginine and Proline Metabolism		HMDB0094696	1.84051e+06	1113044	2577219	1561340	1222750	3975070	2839758	864414	2759566	772543	2879874	2352073	1584338	1046985	1.70591e+06	2612897	982357	1816481	2972998	885239	1068198	1131595	1.85462e+06	2446465	1045236	2822266	1544615	1269849	908950	2634563	4998681	2328054	1.04353e+06	880563	3602636	4804007	2443644	2569269	2560762	918262	1136579	663045	714128	4050151	2976371
N-monomethylarginine	Amino Acid	Urea cycle; Arginine and Proline Metabolism	C03884	HMDB0029416	1.71902e+06	1938090	1998795	1.32947e+06	1.45974e+06	1.37514e+06	1542194	1504919	1542467	1799648	1155911	1.32788e+06	1454150		912501	1028322	2242323	1686365	1157620	1213269	1.94523e+06	1097435	1207873	1508986	1.07586e+06	1418382	1218644	1.12797e+06	1272789	1.23348e+06	1.51452e+06	868067	1277433	1327789	1667376	1552871	934409	1007804	1619352	1304314	1283284	1.27523e+06	1266045	1.81487e+06	961861
N-octanoylglycine	Lipid	Fatty Acid Metabolism (Acyl Glycine)		HMDB0000832	191098	221698	191060	433078	442335	309106	100725	212684	221285	107311	200506	111163	159567	225422	231369	161345	260746	408053	215533	86578	835209	139679	266491	196396	188339	207846	86781	139862	188795	258672	346134	188673	205576	161846	125564	230708	172592	167337	357044	148150	292750	186127	177354	134938	81063
N-oleoyltaurine	Lipid	Endocannabinoid			371215	383939	408257	363830	555744	741612	336797	610769	334192	347598	358849	410651	267545	276784	327926	282502	312797	572989	416409	193533	634769	401967	477104	494602	351483	463619	192630	431750	343469	539228	467968	484637	279006	370655	381291	423859	270468	195771	622506	297045	224208	331516	291567	342011	345163
N-palmitoyl-phytosphingosine (t18:0/16:0)	Lipid	Dihydroceramides		HMDB0010697	497028	878613	530017	540900	747966	842563	691801	700478	611325	594569	808079	1166792	371409	609767	526324	742428	2093888	425963	813039	745839	518332	811085	850685	520044	662132	657118	403849	847280	334469	233150	625584	739499	319657	564420	324838	548105	1005278	650945	607341	541938	547851	1574671	647220	564324	1218740
N-palmitoylglycine	Lipid	Fatty Acid Metabolism (Acyl Glycine)		HMDB0013034	136573	302641	162056	172257	235326	386552	134819	319051	216774	173194	145661	148630	139386	116550	187200	113674	188754	181896	155878	227343	339017	80056	135940	175202	208774	129929	94416	152381	121390	165885	166817	191500	123609	124387	133343	124282	74016	51167	124911	116696	121066	172614	89117	113228	131066
N-palmitoyltaurine	Lipid	Endocannabinoid			116453	136243	278609	214179	196233	574459	303069	337844	244809		269935	257342	239691	192420	152858	188150	216574	266551	386175		395215	278385	310529		234890	280125	155472	266782	135915	264225	242828		220861	257431	357853	279614	139400	96976	217930	240109	178958	269699	114041	195549	265867
N-stearoylserine	Lipid	Endocannabinoid			147451	149277	138943	58953	116623	191273	103452	132210	115045	116046		202344	54016		108405		134975		126859	53287	108633	44839		99747	121248	57155	53061	96780		89075	122951	93389	106497	160804	112538				89926	59728		105456	73525	82744	92110
N-stearoyltaurine	Lipid	Endocannabinoid			188966	243352	234355	189229	297466	468667	218969	316847	178976	250753	251522	287605	164718	173140	194735	135439	249250	274599	228979	194231	210453	126860	235526	224877	257061	248871	122890	221081	133531	232940	236494	248856	134180	215368	234905	208276	151423	113154	213293	154778	140334	236315	193285	239515	209004
N1-Methyl-2-pyridone-5-carboxamide	Cofactors and Vitamins	Nicotinate and Nicotinamide Metabolism	C05842	HMDB0004193	5382241	5628711	4.1659e+06	6.86165e+06	3759186	3383077	6882005	5452476	7148930	5465525	1083388	8330712	6089801	3709772	4046108	4318727	4368206	3516878	6502098	8887299	2956172	2341931	10125896	4691344	5421738	15066329	8696323	7931653	12447989	7081976	5598769	6469629	8924427	8.32148e+06	8.01087e+06	5129606	3142760	2866349	3834688	6657644	9217708	3038140	2205753	5080181	4579295
1-methyladenosine	Nucleotide	Purine Metabolism, Adenine containing	C02494	HMDB0003331	196587	280894	273818	231760	290540	227291	257321	259283	165617	256657	221460	229601	212064	228430	169005	233172	243132	382652	240138	193780	198059	170429	251411	281673	231655	287026	226492	215611	296712	221342	214689	233421	262922	195158	284516	294743	135785	183637	321819	180210	298708	256830	163830	229900	252968
N1-methylinosine	Nucleotide	Purine Metabolism, (Hypo)Xanthine/Inosine containing		HMDB0002721	66007	84042	103734	72899	104080	57021	94917	75623	59869	85864	43909	81136	67894	57918	63607	77785	67585	67385	61942	65424	67848	76316	72763	72701	64721	62079	87610	60636	113643	87075	62459	70653	102661	72405		66509	42017	31898	71793	57944	80712	64458	61665	51920	53871
N2,N2-dimethylguanosine	Nucleotide	Purine Metabolism, Guanine containing		HMDB0004824			27895	22921			35190	24891		26804	41584	19365	21558	45292				23009			43174	52193	25703	34122		31149			24002	29096		23234	25096			22047	21859		24362		18847	36598	24958	27388	15440
N2,N5-diacetylornithine	Amino Acid	Urea cycle; Arginine and Proline Metabolism			772770	779101	1011710	1845258	766073	316649	332818	341403	855324	546409	412113	679008	708491	584195	962202	499851	412838	903420	630501	626482	549932	546019	397350	433133	483697	310261	587970	381755	654407	500123	469695	617442	634500	574663	442210	349813	592709	392119	1163522	527983	842422	490776	531725	420353	459530
N2,N6-diacetyllysine	Amino Acid	Lysine Metabolism			453867	537314	414976	424592	353355	451245	408390	408157	560164	452307	457659	438393	464538	585115	356534	453949	480972	328486	482168	645599	453512	357249	434754	306686	430114	417383	547456	432893	666732	448436	334957	376962	392606	453381	511902	331053	449378	377268	264979	395312	513812	518565	361418	402482	485957
N2-acetyllysine	Amino Acid	Lysine Metabolism	C12989	HMDB0000446	100364	175366	108911	160789	165296	194859	165173	189617	183039	141974	79075	185829	183619	133380	127469	88487	69767		136052	226046	65849	81676	114772	174048	162660	94414	118818	111315	175477	137771	115221	177531	119024	132111	103741	59863	65286	44853	84637	150339	113830	51714	42563	93220	169208
N4-acetylcytidine	Nucleotide	Pyrimidine Metabolism, Cytidine containing		HMDB0005923	55245	59163	55697	46303	52067		31176	40054	38511	59112	57109	27001	44477	84010	59962	71683	72739	54089	40136	32966	56468	36640	73439	62078	46446	74076	51786	42315	77364	57796	33050	41113	58612	54189	55517	48097	57427	41177	26291	37394	63970	42078	47779	50971	29344
N6,N6,N6-trimethyllysine	Amino Acid	Lysine Metabolism	C03793	HMDB0001325	13301706	37115312	25040536	21294374	13870806	22699660	151655056	14410964	54639432	29342772	140996544	12110287	16314070	16232860	17703964	145349136	17625420	13807296	37194016	33597248	11746129	19324206	19206198	13110068	38756708	132760872	31357392	16215893	20128772	15311135	13165450	16275202	27961600	20496278	61195792	13970482	26080858	128388976	13600967	31092582	29579426	17184572	14542971	58697212	19555996
N6,N6-dimethyllysine	Amino Acid	Lysine Metabolism	C05545	HMDB0013287	11140037	21464648	18258644	11946591	10068696	4520938	38563256	7.16155e+06	26353846	25212522	38915080	8812674	11407166	8768680	11833584	32933128	9484195	8537021	18792980	13691222	7611993	14265308	8972835	8634171	22568786	21705408	14572073	9475289	10772504	10329021	8654173	9558158	16731822	16732214	34326384	7917942	15139410	31643856	8644493	14096665	13071382	6262039	11297585	19954156	8899107
N6-acetyllysine	Amino Acid	Lysine Metabolism	C02727	HMDB0000206	844256	779244	760064	778239	816444	745247	932072	966050	1040210	892831	623436	778476	787497	672162	736259	709286	914642	566702	628491	903630	631778	593770	665013	755937	841509	753780	841147	696788	865486	831910	824195	720227	898571	993513	994975	680835	629565	664547	690085	750588	749222	784578	618378	747474	650634
N6-carbamoylthreonyladenosine	Nucleotide	Purine Metabolism, Adenine containing		HMDB0041623	103386	122092	117401	105519	137428	66975	112925	93026	102869	125164	97131	101583	104580	94244	116285	109279	115489	109271	101191	86638	94343	90616	105005	124791	102891	132216	98198	105549	126447	141480	102219	109169	128197	102444	133389	105727	105427	72699	103494	107641	122664	71938	107652	113780	70969
N6-methyllysine	Amino Acid	Lysine Metabolism	C02728	HMDB0002038	49844968	66487972	52318088	44906672	80319376	72668848	246440240	40440364	73063368	55821592	202505984	43362376	36990472	58487312	43245864	183904608	76006320	39332608	53903468	44344464	58977264	43882300	57316548	37636520	55403052	191082240	42217640	72759920	34270588	69535176	69639536	40477760	57678848	47796072	233263488	66076584	41657884	217838336	40234976	53541528	41974268	50933100	44684392	183998160	81494528
N6-succinyladenosine	Nucleotide	Purine Metabolism, Adenine containing		HMDB0000912		59771	56666	47656	95976	115694	85235	65646	40621	119433			40961	42845	54794	64534		89110	52602	125550	33848	55096			55058	57835			86049	77222	31602	44957	75032		54547		55198		74759	73654	54060	58400	66149	61776
nicotinamide	Cofactors and Vitamins	Nicotinate and Nicotinamide Metabolism	C00153	HMDB0001406	16520697	18050434	20518748	18459514	25522348	23115166	22969544	10361363	15218597	22837064	5408847	23384808	14120366	10622921	16248551	10557524	19804032	16778590	20432356	26834644	9651196	10972354	24983770	17880224	15973311	32166966	13694123	17913768	28602104	13954692	21567624	24593898	26694024	14198688	10837025	15272870	10765169	9338421	12845112	21905402	23895900	17120048	10278800	12592406	21766704
nicotinamide N-oxide	Cofactors and Vitamins	Nicotinate and Nicotinamide Metabolism		HMDB0002730	2400943	2038533	2195097	3772631	1950883	1812029	3325950	1385570	2923760	1789606	112301	2061445	2322614	776177	1967305	1336863	2206846	1423953	1981987	3123759	623972	831842	3387513	2438919	2628343	4698839	1682011	2153630	5691629	3449312	3443745	3443119	3447880	3426292	2711160	1865610	779044	788611	1302883	2715759	2619675	832714	941974	1.71053e+06	1392993
nisinate (24:6n3)	Lipid	Long Chain Polyunsaturated Fatty Acid (n3 and n6)		HMDB0013025	3288307	10697249	5737934	9559204	3642044	2957247	5848544	4385216	8247242	5357305	2363775	3374264	4946293	722139	6389033	5850424	1502325	2149602	4759559	20578112	1313454	2038331	1941196	5049497	8505061	6070209	4885344	1750560	8471748	1815745	2186098	7695847	5398774	3277600	3736061	1230766	4848586	3626901	4042577	7370563	7480639	658378	3673054	4618535	875745
nonadecanedioate (C19-DC)	Lipid	Fatty Acid, Dicarboxylate			216330	405300	219280	225746	187941	172257	242781	281748	269892	356637	415491	291127	169941	277846	286792	358169	541342	179034	192879	396528	310952	319647	110374	131524	230741	190944	90023	224349	176514	148226	166807	183210	109541	206781	324580	112467	330790	202699	210873	354284	244772	833493	463331	302971	162063
nonadecanoate (19:0)	Lipid	Long Chain Saturated Fatty Acid	C16535	HMDB0000772	4880267	8931960	6383745	7930204	10938509	9921013	6281035	8542682	5888202	6409405	3218867	4709961	4722556	3478684	5241982	5345707	5488295	3728152	3879042	15773625	2818732	2.06434e+06	3857946	5774771	4527074	5650710	3706109	4782198	5870899	3509692	5571718	8783039	3.11823e+06	3398268	3545175	3300251	3225870	3212713	4462783	4359016	5021627	3460633	4577570	5260507	4175335
o-cresol sulfate	Xenobiotics	Benzoate Metabolism		HMDB0011635	141248	333692	131294	66621	100212	129237	294081	438347	67990	622830	216236	154389	51666	193030	118696	69227	200458	35456		169328	74860	27676	381013	73240		66572		310448	196694	127784	48355	276574	127870	790558	265482	113529	276912	110365	21872	144247	129785	115981	48442	78992	274420
O-sulfo-L-tyrosine	Xenobiotics	Chemical			196429	335546	204143	238374	281222	514941	1016110	445655	333935	227283	1009502	255239	178133	300920	231517	1.03512e+06	532677	243977	316423	159873	741526	119699	461336	172064	252181	462102	167687	254780	251639	305152	334414	191863	304767	227361	657473	228941	178147	601575	167236	255083	161925	321329	155658	441544	395653
octadecadienedioate (C18:2-DC)	Lipid	Fatty Acid, Dicarboxylate			50376	234758	59573	188585	56528	48441	100952	108506	78568	237130	675181		135826	120313	63066	118735		66046	153521	183279	129704	199552	50723	81428	108330	169349	99814	115234	91133	72199	97093	83657	40488	52088	67277	112241	245246	58824	113883	146984	169950	317444	72818	117393	130138
octadecanedioate (C18)	Lipid	Fatty Acid, Dicarboxylate		HMDB0000782	581108	1128240	927450	1049317	1148899	845019	928357	911882	865384	1105323	2712503	604304	699763	995355	1270348	1136469	1205650	619600	796126	986214	1126903	1206065	692109	663623	793429	891267	391798	656097	639242	598408	758652	973057	536374	650122	914587	608425	1725588	626877	844770	1081517	861925	1274004	1275896	863260	304308
octadecenedioate (C18:1-DC)	Lipid	Fatty Acid, Dicarboxylate			1100920	1308902	1067761	1837583	1180745	1009354	939230	1133011	1344771	1339168	3315158	1084621	1091639	1316628	1.2547e+06	1088744	902327	952374	1081617	1644678	2088318	1302845	803664	1031762	1244603	1011350	821018	581035	1039858	927651	893671	1509134	809074	1288620	1232797	554234	1364148	661791	1111998	1202447	1845355	1.5615e+06	1114553	903985	379743
octadecenedioylcarnitine (C18:1-DC)	Lipid	Fatty Acid Metabolism (Acyl Carnitine, Dicarboxylate)			76106	154433	100871	219515	105071	62788	100873	77970	217604	141646	406671			98014	122447	104210	96976	77518	92887	121179	162260	118704	76613	126294	90548	118888	81728	87929	98057	70949	89429	111026	81185	96553	106033	81269	160804	64941	148316	163434	194793	84786	123889	108081
octanoylcarnitine (C8)	Lipid	Fatty Acid Metabolism (Acyl Carnitine, Medium Chain)	C02838	HMDB0000791	156249	187908	162047	265970	190497	232398	171141	211934	370691	201017	294688	122132	160262	261588	223725	220712	292839	232248	216977	93823	331986	278167	209246	277110	160532	180071	110021	149689	127701	202887	178118	199260	127731	159514	117626	181572	209402	94639	238292	133840	177209	278421	191738	133755	94935
oleate/vaccenate (18:1)	Lipid	Long Chain Monounsaturated Fatty Acid	C01712,C08367,C00712,C21944	HMDB0000207,HMDB0000573,HMDB0003231,HMDB0240219	4153545216	4891437056	3924429568	3208806912	4920981504	4441421824	2884221696	4324298240	3658100736	4891024384	1199032704	3044408832	1634924288	1623172352	4003139840	3296254464	2535453696	3332325120	3061139200	5557862912	2167214848	1499580544	3047145728	3952757248	3722670848	3617706240	1618018048	2824188416	2750818816	2651106560	2700813312	5376609792	2249668864	2466420736	2056101504	2131022208	2722589184	1833507584	3755715584	2732111872	2509580288	1631802112	2393154048	3554808832	2017131008
oleoyl ethanolamide	Lipid	Endocannabinoid		HMDB0002088	945737	933434	1233492	1231665	1485360	1518836	951772	1672368	1033625	1483048	807804	1210855	790385	752310	1136114	1093912	625332	1409674	1192218	809172	1226511	741932	1551065	1689486	1176552	1358067	574688	1329942	924783	1375751	1205396	1411394	956650	1150940	843250	1416968	640033	600248	744266	1074218	982315	825461	1003223	1054519	858903
oleoylcarnitine (C18:1)	Lipid	Fatty Acid Metabolism (Acyl Carnitine, Monounsaturated)		HMDB0005065	8923312	9718374	9953566	14391956	16192298	9280235	5604503	10022745	11835867	8982371	6249682	5808540	6195170	9527949	10964350	8117550	8244860	13141804	6672253	3940313	14965576	6995611	9313723	11034572	6126760	8063460	3646260	8770709	5960149	11618319	12297720	9173008	6.17574e+06	7371057	5813744	10316645	9451078	6332355	17376172	7875143	7518257	5880233	9233770	8615666	4.93049e+06
ophthalmate	Amino Acid	Glutathione Metabolism		HMDB0005765	82483	285378	322370	430596	226770	595665	119718	118520	264003	240356	266951	213884	217057	427216	153449	206890	112230	447522	292297	301638	325331	278372	86956	130837	205142	320457	245790	155943	187055	327605	153419	97123	126994	659295	504280	327954	304286	162762	551524	224834	133506	257614	188302	230048	162366
ornithine	Amino Acid	Urea cycle; Arginine and Proline Metabolism	C00077	HMDB0000214	187681680	253563120	304899808	197899920	258486304	373880192	222075792	169326432	262292848	289834848	316314592	192152608	191633200	282015168	162663136	147028256	254369600	99620592	133825944	225953888	265894144	158859968	161810208	168112384	243081776	136427120	65639384	160920560	120295712	107366160	144287472	169115664	63524988	220689024	262317056	147897648	78748248	191055072	87876464	162437744	163482704	212957408	132321840	248295504	155928176
orotate	Nucleotide	Pyrimidine Metabolism, Orotate containing	C00295	HMDB0000226	15186406	13023410	11377599	13624322	9984485	12128762	13001645	15346719	11944338	15225606	14577000	17855976	10665020	11383999	10829640	13821846	16129099	10142705	14396496	10815322	12395507	16509863	14078730	14136685	12189348	16538488	13433746	11705564	14102008	12548202	15539624	13282019	9929745	11062299	11738542	9550401	10903718	12168103	14085656	11681778	11506742	12027608	10528833	12242305	11569913
orotidine	Nucleotide	Pyrimidine Metabolism, Orotate containing		HMDB0000788	1052332	844978	656720	866360	751962	793416	782245	929041	847946	953996	621858	1284373	702835	548638	769057	709146	952286	734000	857806	833150	637730	625101	703309	879241	886776	977487	797757	628525	901220	861600	752940	1203374	944402	866613	819060	469292	594890	535444	773170	786382	809054	610118	629482	956999	521098
oxalate (ethanedioate)	Cofactors and Vitamins	Ascorbate and Aldarate Metabolism	C00209	HMDB0002329	19731842	20717856	20625780	20833958	17286888	22721160	18621902	20389540	26345068	18356260	14355047	21092980	17656078	17512042	17127904	16876080	19135094	23634526	22118092	17432672	21396164	13226113	18304324	18355276	18933488	17798898	17763992	22858968	17981104	21251672	20028180	21428312	18058580	20619258	22916316	18821968	17264456	17176156	21094536	16258506	15384013	16010443	17631838	24798844	17292594
oxindolylalanine	Amino Acid	Tryptophan Metabolism			1000243	1209954	1732876	1145165	1125206	1333539	838942	1111669	1260076	1048160	876147	867792	836736	1145747	1.02131e+06	1037548	1158348	1220292	1061619	960074	1031643	957500	711250	897586	1078687	927302	1127737	1003792	847360	877664	771619	842212	825087	1208068	915979	918205	1231839	982576	1505467	1077485	1598182	1733962	998721	1013294	904295
p-cresol glucuronide	Amino Acid	Tyrosine Metabolism		HMDB0011686	4534492	16101366	7159097	5776834	6781084	4292166	18056328	7690127	15689486	18692	12204301	3618712	9597581	8303755	14151170	10519294	6176133	6396286	13425370	10046904	2629193	5839751	9611068	3438595	7043235	21244852	12157590	9529585	13033485	7733674	5936165	2007266	10615111	10189473	11712961	5275145	12605095	12014508	6379236	13254247	13581234	6107920	7747127	13758089	8684402
p-cresol sulfate	Xenobiotics	Benzoate Metabolism		HMDB0011635	85133232	139004288	90078072	106673264	77974464	72429400	178710640	96212128	165312016	955385	191232224	72214248	130597576	116309096	142843984	154911376	103073200	79678528	150574816	101529704	68349048	63785920	160375152	58823060	97231192	193064832	148651312	133232112	155907792	121697800	94360008	43619356	118518256	161548080	133808592	95741712	132820736	141632272	74991152	142807680	114485752	73097984	91708984	161370464	117936680
p-hydroxybenzaldehyde	Xenobiotics	Benzoate Metabolism	C00633	HMDB0011718	1578969	1460512	1223593	1456779	762721	1826129	977522	1235101	1048233	1718623	2037622	2475572	1374430	1692593	1453197	969007	2052916	942232	1715253	2108813	1281890	933617	1134938	892427	1423773	1253841	1871724	1160086	1120715	1239277	584267	943683	830552	1787229	1690706	1130131	1303985	1570262	1162898	1.34297e+06	1241615	1872374	896511	1640682	1765217
palmitate (16:0)	Lipid	Long Chain Saturated Fatty Acid	C00249	HMDB0000220	2685694976	3732961536	2985175552	2907402496	3490172672	3388382464	2075515008	3158793984	2914896128	2769021184	1233321216	2489721344	1737472640	1453280128	2806267648	2546332416	2317152512	2857867008	2596753408	3800409088	1556607232	1272166784	1992045440	2671723008	2671533824	2505046784	1608039680	2236450304	2500659712	1935488000	2101252608	3854696960	1873825024	2003610624	1560716544	1767529216	2065165824	1667172736	2636610816	2026557824	2231272192	1623688064	1926804352	2412385024	1806147584
palmitoleate (16:1n7)	Lipid	Long Chain Monounsaturated Fatty Acid	C08362	HMDB0003229	567870272	718295616	667903040	498005792	518078400	526735776	369968448	542784448	543627584	723158464	218293296	381997024	280071456	316264224	809900096	565291840	219866320	978242752	775109312	757312960	610044160	340327840	463189216	500094304	628157760	656177536	259926656	455236160	377466016	429629312	316570528	601647296	414289120	408403872	265048336	374201856	469509856	324701568	722345408	458851328	559524416	161281088	365653376	619230080	209530032
palmitoleoylcarnitine (C16:1)	Lipid	Fatty Acid Metabolism (Acyl Carnitine, Monounsaturated)			1798031	2438151	2462115	4266369	3950775	2014432	1534744	2222405	2941898	2073047	1932616	924357	1795018	2239178	2894408	1991569	1788237	3480569	1916239	1085315	4439927	2011392	2528264	2685396	1689814	2132297	1054799	1912538	1837326	2739350	2505702	1973078	1703658	1749315	1099366	2576920	2581153	1235088	4219800	1948445	2414817	1230717	2028646	2135678	902180
palmitoyl ethanolamide	Lipid	Endocannabinoid	C16512	HMDB0002100	721957	803919	1377408	948110	1339962	1425424	1039498	1532268	801811	1411515	715445	1141007	657801	759617	756229	1092289	642376	1280634	1341630	1420730	651511	816628	772979	862058	757207	849354	757303	697963	1033862	755593	717891	905276	1080038	768233	669161	1020520	847413	514904	655368	1.00576e+06	1207885	944297	1046649	680115	626865
palmitoyl-sphingosine-phosphoethanolamine (d18:1/16:0)	Lipid	Ceramide PEs			71116	69198	56642	79625		81021			109322		106614	77386	124103	124978	53579	70670	63297	131124	115009	80825	76873			79217	121519	140495		98775		56849	83410	125509	89977		58917	95543		127748	75408	72050	62593	83985	92894	106414	72527
palmitoylcarnitine (C16)	Lipid	Fatty Acid Metabolism (Acyl Carnitine, Long Chain Saturated)	C02990	HMDB0000222	5385532	6.28986e+06	6721219	9779346	10826019	6448507	4.19387e+06	6431613	7850243	5529798	5245202	3725903	4652787	6687950	6685970	4950400	6086433	8963443	4519883	3177209	8856881	5037998	5650502	6267101	4280446	4938183	2.76634e+06	5885456	4395840	6.9367e+06	7.08522e+06	5519087	4355319	4994935	4503746	6874172	6138752	4560994	10193498	4970479	5350582	4421914	6100243	5.9328e+06	4.1592e+06
pantothenate (Vitamin B5)	Cofactors and Vitamins	Pantothenate and CoA Metabolism	C00864	HMDB0000210	19745164	22391888	24229008	23147304	13040127	16686276	16615951	13921055	21264498	15470565	16385522	22345474	15075632	15064011	23522856	13409128	25588912	17119152	15307842	17675016	22350166	12323094	13305212	15333023	16153361	14567088	16312353	20008640	16650862	23500716	17014100	18901084	19728888	17318804	22745950	14431982	13280121	22625222	19042788	15066640	16791708	21869890	15803484	28336096	23656008
pentadecanoate (15:0)	Lipid	Long Chain Saturated Fatty Acid	C16537	HMDB0000826	36679424	54864104	33043722	40413060	41583788	44769460	30613610	39562196	39028088	37370880	16560534	25208384	29075774	17975688	34344016	34124096	28858432	32029754	30440844	86910320	21016100	15115263	22350100	28188996	33989256	30140686	23789724	25040654	39139372	22397412	25498122	46773488	24215688	23767668	22781476	19261556	27591776	18912588	29007806	30727212	32033888	20146180	24960904	31692328	19294460
pentadecanoylcarnitine (C15)	Lipid	Fatty Acid Metabolism (Acyl Carnitine, Long Chain Saturated)		HMDB0062517	172278	259140	188510	383910	507904	271164	186207	382475	311308	230395	269734	153206	182274	356669	242342	213273	471980	235991	144575	180246	444930	190059	264916	210030	147846	206619	101431	337351	160992	274256	349464	185345	126264	158422	182257	265145	268319	179713	317195	171160	189034	314279	228573	229266	256091
perfluorohexanesulfonic acid	Xenobiotics	Chemical			48754	250636	338012	75813	37219		439421	20303	257635	373362	519698	35161	67431		380157	509548		43862	273641	62466		291273		22005	304238	525566	53490		97334			44189	288465	299085	481092		387669	570175	40517	215660	76824		312219	588518
perfluorooctanesulfonate (PFOS)	Xenobiotics	Chemical	C18142	HMDB0059586	509499	2.86696e+06	3896456	706582	367702	208207	2711493	212320	3075335	4642367	2823109	413554	665232	161093	4577770	2135988	238334	482658	2585162	689359	183600	4489097	159840	380446	3332505	2526713	701365	177452	773669	169654	219720	481624	3.67254e+06	4305757	3.21113e+06	184922	4577269	2924429	437397	2987247	818524	183786	3708460	2852833	186590
phenol glucuronide	Amino Acid	Tyrosine Metabolism		HMDB0060014	652512	159088	380348	300592	221149	134438	52601	1170893	721124	101315		68628	135723	194847	408891	467623	64346	140521	538043	595831	127246	96085	97982	329075	111573	25712	361986	132165	1419733	119301	408252	214141	166078	152120	166507	413376	503565	164984	29077	161789	379170	116647	146497	78899	144498
phenol sulfate	Amino Acid	Tyrosine Metabolism	C02180	HMDB0060015	104368328	54774964	45341932	53604888	31782496	40500936	20392708	143463264	116833856	58889080	15194276	32519516	52189776	53613548	70526104	66615292	31128396	40608224	64994404	80791024	50055216	25362102	44140032	88427896	37303612	12608754	70340952	41248276	156564592	53084780	70964904	52740024	46870336	58749648	41884252	70715064	76022696	44388824	16083854	41848236	58506136	30877616	47153104	34427324	48497628
phenylacetate	Amino Acid	Phenylalanine Metabolism	C07086	HMDB0000209	394420	382600	215607	265363	188700	144246	312259	383530	769717	588437	281967	178484	486802	590458	692708	329623	246974	236333	473204	554371	282164	199624	213235	193473	184737	451781	392893	310870	603223	203231	210191	167530	220297	482516	385518	222446	719329	420842	129646	303638	385483	225629	371862	460605	336992
phenylacetylcarnitine	Peptide	Acetylated Peptides				90841	50175	41237		46109	203035	177984	150926	172250	59608	35956	113487	54233	158328	175777	16821		90521	123019			97499	71215		155997	83972	161366	97320	79398		72923		66013	107759	118557	249173	151882	54477	109020	31742		77980	159875	54758
phenylacetylglutamate	Peptide	Acetylated Peptides		HMDB0059772	63355	166431	105895	59295	72205	46551	107033	96519	234939	216154	161849	40302	119164	131482	169481	157422	41385	74630	151787	116686	61712	59920	70737	54904	52400	136104	173598	50129	204779	100608	50182	39978	100876	171655	126234	66115	156321	106614	65065	158147	132741	66024	125556	184019	68283
phenylacetylglutamine	Peptide	Acetylated Peptides	C04148	HMDB0006344		95938	49261	48714			88462	69923	116752	124086			129935		157159	92775		45835	70121	73627			40958	57827	49203	118649	74565	54839	193571	64089	24956		42079	76553	125677	42914	114823	71402	37716	78534	61108		112261	187400	38306
phenylacetylglycine	Peptide	Acetylated Peptides	C05598	HMDB0000821	5178100	15112346	4640004	9041283	2621950	4643477	13267168	9756397	15395767	10276575	6370429	4793089	12284116	1968110	12033788	13019028	5035447	3771578	12103438	11651121	1780598	1.90776e+06	12241039	7022650	6423796	17244968	6698997	10121054	14750679	6968256	5716885	4283667	6093373	9740851	11093679	7794533	9451305	14870253	4943775	11030672	9459508	1171943	5845487	15275527	8399152
phenylacetyltaurine	Peptide	Acetylated Peptides			238222	175122	82708	163349	63523	104099	307285	273643	350530	311561	72125	222437	218582	84492	286126	212792	206102	200133	305520	370152		76455	256083	187169	215006	443463	382792	330141	258539	144277	103154	154304	134577	256843	239208	209080	510202	308174	123458	139860	111838	44956	154124	351267	259839
phenylalanine	Amino Acid	Phenylalanine Metabolism	C00079	HMDB0000159	454799648	614820800	606788928	489237664	511447744	623202816	508446368	416334720	564909952	557629440	883263680	533304992	458474112	767613248	493580448	440367968	622952000	475863584	527340768	529708448	619564800	562782080	471322688	468360800	554472448	465969184	556989440	481480480	423214112	401691744	426695008	470673056	499846048	515643808	555992448	449718048	461468160	502958048	485932480	518862368	535702144	811449344	435318656	474815840	555242304
phenyllactate (PLA)	Amino Acid	Phenylalanine Metabolism	C05607	HMDB0000779,HMDB0000563	541710	1513478	550065	1147408	522118	884364	1481945	2197114	634438	1140866	2787797	1939686	568121	1029443	625332	1665293	1278320	1166112	903022	1261363	1639870	605691	517917	1252436	904123	894503	613385	618934	1289763	526078	657055	594768	527034	681138	707434	409662	1567360	522319	386741	1044383	1698251	1188176	1148757	819904	751569
phenylpyruvate	Amino Acid	Phenylalanine Metabolism	C00166	HMDB0000205	713117	548199	565713	383171	369076	623378	374929	531205	424495	974185	1436469	779028	451622	1095528	291483	437207	1271823	585037	537925	587844	858421	836985	775274	514691	684035	620312	830998	872264	565058	544340	416938	451288	436753	750343	703326	732581	648158	750431	472402	565958	585234	1475571	335914	626819	1022395
phosphate	Energy	Oxidative Phosphorylation	C00009	HMDB0001429	116236104	145838064	130225288	152184048	101315832	115573880	115551664	113512608	126110424	152052464	131879832	138097104	128760256	103169608	119689016	110947456	126877008	147941680	137248416	147252000	154911392	117090088	142633392	144341072	140706688	118516536	142017328	132496824	120657312	131994008	131682808	128227832	158219312	118709184	122747808	134765760	134244448	143914704	136331696	129565256	137049248	135460720	120771440	139882336	129100360
phosphoenolpyruvate (PEP)	Carbohydrate	Glycolysis, Gluconeogenesis, and Pyruvate Metabolism	C00074	HMDB0000263	51380		55678	69666		93683		53481	87701	65704	52430	75366	59722	46928	62893			69898	52625	86985	59060	52634	49808	53351	56204	90256	89078	74841					65144	57930	58793	53368	51369	79198			67325	74142		67482	61658
phosphoethanolamine (PE)	Lipid	Phospholipid Metabolism	C00346	HMDB0000224	3123405	3.87173e+06	3.39175e+06	4041227	3173391	5658556	2768465	2470780	3102321	3096969	2787756	2694665	3.7836e+06	2737887	3202458	3.22275e+06	2778103	2476656	3681066	4.16357e+06	4112592	2611931	3312424	3136521	3376809	2965079	2471306	4843934	2382545	3.72923e+06	3217026	3278388	2816855	2384527	3566369	3125658	4257175	3107914	3854311	3.67595e+06	2544952	3378039	3.89047e+06	2957197	3006967
picolinate	Amino Acid	Tryptophan Metabolism	C10164	HMDB0002243	2791182	2696771	2286062	2035794	1692088	2952937	7120204	1876957	3006066	1966954	4335579	2249817	2884351	4101647	2349288	4759477	1577163	1553781	3008472	3853181	1401793	2137123	2194424	867799	2314868	4499153	3147218	2107137	1497363	1479507	1399409	1482045	1519451	1395179	6224196	1528922	4154675	10309806	1765828	2758720	2884636	4879460	1464035	4969613	2919978
pimelate (C7-DC)	Lipid	Fatty Acid, Dicarboxylate	C02656	HMDB0000857	568788	538257	444898		523315	591329	369200	852951	414553	555505	663404	411622	609183	985336	486704	321636	813625	285547		1.05348e+06	574472	304004	319952		591552	385170	539906	676447	550097	481835	473479	280199	310095	593079	592940	410562	270170	295584	181362	373524		643856	380299	437387	1036727
pimeloylcarnitine/3-methyladipoylcarnitine (C7-DC)	Lipid	Fatty Acid Metabolism (Acyl Carnitine, Dicarboxylate)				90233	64418	555563	44965		28135		144077			39958	391004						128065	197870			39506	26701	55227		432593	49658	373867	43308						33723			30530	44038	358114		26183	61351	84055
pipecolate	Amino Acid	Lysine Metabolism			26510940	41765960	35623384	36881908	25480548	33079650	25630344	40627000	38841680	42049692	15767760	20153288	26882636	16986444	31511728	26819672	21258844	29135638	37215204	33486352	25482272	19611188	41948872	27672080	26713348	26209612	30930842	27620396	34281684	41651012	34119896	18073684	43533516	32492460	30170054	33904416	26557608	19372212	29734960	27917654	40678512	16172802	24109300	37326484	35497384
prolylhydroxyproline	Amino Acid	Urea cycle; Arginine and Proline Metabolism		HMDB0006695	2788469	2883129	2.0043e+06	3810975	4914758	8640775	3.06199e+06	4303960	2700383	2499536	2576427	3.73585e+06	2595597	2750094	2959256	4747837	10078000	4371389	2128715	2399988	11834418	1425849	7.54167e+06	3917990	2865898	3.61671e+06	1790571	5586521	3.89341e+06	7682049	5327345	3900307	4494775	4411126	5459513	2832379	1285322	2341844	2923642	1868335	2689116	4872754	1417695	2830582	5936377
proline	Amino Acid	Urea cycle; Arginine and Proline Metabolism	C00148,C000763	HMDB0000162,HMDB0003411	876423296	654145984	551911936	544285056	497930592	709214976	441719104	398065632	677104384	719764544	756574144	744938496	442667520	689037312	473593088	362932288	1077101184	494041216	414221184	520888256	1100167552	488189472	437267328	376300256	565315392	389554784	582344256	411350368	373978528	391841792	523979584	496149088	444984544	709735936	722701248	360585184	325409536	466413952	426515904	404922400	563904576	916997056	365125984	525632672	674787648
prolylglycine	Peptide	Dipeptide		HMDB0011178	592038	1172549	768813	1.01162e+06	760654	2193899	1616968	643093	1302674	1243083	1442167	1818840	966764	1502952	1023918	761612	2253118	407157	688771	1727011	1688629	537523	1198829	637466	2361344	746064	1453763	1617341	383899	345770	942076	500480	482210	1332739	1917076	916921	455731	912837	1111527	769409	674389	2122804	354773	1121135	1216165
propionylcarnitine (C3)	Lipid	Fatty Acid Metabolism (also BCAA Metabolism)	C03017	HMDB0000824	7.09938e+06	10492681	11545454	9601164	8116103	14668356	13509082	11039458	11576109	12363843	15580709	8748950	11718297	21542594	10005063	10047731	11764994	5492541	10016905	16444439	19325856	12621410	9481747	5541134	15842957	11428999	10838431	11651965	8987104	7.28694e+06	6634992	6814716	7.57807e+06	11308112	12628969	7.83373e+06	13253098	9762754	4448528	10144878	12229616	17773180	7964467	9308554	10564640
propionylglycine (C3)	Lipid	Fatty Acid Metabolism (also BCAA Metabolism)		HMDB0000783	438651	652027	395296	661078	508213	986276	964642	773820	573976	451161	507579	615191	803864	914547	449822	558437	1017078	354414	664838	1010451	948450	333081	694102	223118	1021865	799924	760466	1073353	767918	360200	390295	259120	488966	486550	593241	397143	719139	1037495	203717	506520	1741417	674733	362361	481668	760300
pseudouridine	Nucleotide	Pyrimidine Metabolism, Uracil containing	C02067	HMDB0000767	4874029	5915131	5177454	5756818	4558966	3490641	4555380	5.03597e+06	5107559	4697599	4622359	4196215	4910487	4008647	5483666	6371283	3.7611e+06	5490711	4724664	4110060	4512388	3796574	5402973	5210419	4666363	5687200	4426869	3954933	6224303	6620753	4516629	4628671	5454181	6050035	6257231	5172522	4463254	3731223	4705648	4840709	5324492	2804168	4931079	5053077	3368240
pyridoxal	Cofactors and Vitamins	Vitamin B6 Metabolism	C00250	HMDB0001545	3113767	3.39328e+06	3206740	3540076	2450431	2273548	2671295	2450858	3066689	3637505	4483905	3.68837e+06	3635699	3816185	4654032	2694736	4651450	2909246	3751363	3600641	3088366	2864965	2443328	2490956	2944195	2843652	4.12602e+06	3079756	3729478	3495865	2999555	2376899	3119360	3.33173e+06	3890635	3350217	2816555	3.68694e+06	2775243	3974901	5771486	4925631	3.37965e+06	4436575	4792840
pyridoxamine	Cofactors and Vitamins	Vitamin B6 Metabolism	C00534	HMDB0001431	96289	29583	63370	73991	52224	59302	64470		80490	110936	103243	93877	44802	158936	95460	92941	204781	103048	78505	77377	90466	79555	113438		87169	88247	139352	43314	122009	60465	69581	30555	109498	97248	84004	113176	85963	54184		66695	182697	268353	72919	129514	179221
pyridoxate	Cofactors and Vitamins	Vitamin B6 Metabolism	C00847	HMDB0000017	1430313	2187529	2497440	2515990	2751836	1.97705e+06	1932154	3678892	2542513	2243597	3067611	2081171	4510716	3788384	4263930	2180531	3440163	2.85233e+06	3.6238e+06	2561255	1545484	1944045	3869171	2452894	2845019	2461713	2939051	1578091	4630081	2613389	2364226	4595464	2.02862e+06	2885510	2790825	2097041	2406734	1177622	1.30527e+06	2378893	4969906	1872683	3372583	4.07992e+06	1756267
pyruvate	Carbohydrate	Glycolysis, Gluconeogenesis, and Pyruvate Metabolism	C00022	HMDB0000243	25157852	18199448	16354979	16657001	21814036	19746788	20081416	25100476	18755672	41081848	29536800	26767228	16532570	28350718	20621028	19335756	43130944	18210340	25412896	31636478	23604608	21781114	22784750	16255877	23217056	26879978	26841972	20790390	26074414	16983108	23013222	16201412	26596004	26522002	34089812	20077966	18165152	20259792	12362443	18423026	20723992	28278292	18068292	27463880	34482860
quinolinate	Cofactors and Vitamins	Nicotinate and Nicotinamide Metabolism	C03722	HMDB0000232	2524502	4425424	3036579	3500318	2263825	3.12363e+06	1773247	2505841	5009620	2591644	1315750	3032831	4558410	2063507	4287210	2817504	2992243	3284953	5.74694e+06	5130378	681846	2348576	1888154	1060456	2733292	3103363	2.99878e+06	2734175	3201110	3091777	1529256	1869513	2229220	1941998	1384507	1412417	5.81862e+06	4173951	3609475	4261455	3851434	2.09412e+06	1811412	3497011	3985068
retinal	Cofactors and Vitamins	Vitamin A Metabolism	C00376	HMDB0001358	32967	32171	73907	60566		58030	49289	32334			156212	47207	47712	32729	34715	68781	37906	34068	42910	60915	20739		52363		62652	55138	46367	53805	32095	57238	54097	73922	41026	44622	52482	44494	30511	53201	63823	51616	55685		57205	58573	40858
retinol (Vitamin A)	Cofactors and Vitamins	Vitamin A Metabolism	C00473	HMDB0000305	1417676	1807266	1813977	1.69206e+06	1431356	958432	1470883	1346916	1846624	1818250	1406232	1482982	1495009	1069403	1806680	1493464	2000092	1937553	1.74412e+06	1554954	849391	1518097	1.87089e+06	1670381	1843201	2145808	1335251	1988653	1475963	1564604	1746712	1543849	1.80465e+06	1835694	1.61308e+06	1485014	1885194	1537379	2436549	1341121	1427001	656000	1455972	1.9839e+06	1635021
ribitol	Carbohydrate	Pentose Metabolism	C00532,C01904,C00474,C00379	HMDB0002917,HMDB0000508,HMDB0001851,HMDB0000568	193663	175595	167629	197347	154843	172582	182355	186791	192996	213150	276860	203375	192817	197199	193909	183012	346559	210305	175237	220522	257522	171613	131082	186623	161204	149201	180048	164076	172965	151671	173594	183583	174205	214382	183582	158318	163064	188354	200629	166939	181106	275068	151172	191763	193647
ribonate	Carbohydrate	Pentose Metabolism	C01685	HMDB0000867	66275020	25800254	58615300	39170308	36805028	31485276	49440960	42257080	34763788	61394152	24443436	34625168	27967596	46615532	64510872	17977462	44681148	30035732	61558140	60018616	20998572	21475216	51386572	48892924	41833116	45614284	48877364	61794184	49160044	41054812	36953036	56094136	49250800	48896428	38954832	34306664	49289552	57074136	33667412	22451638	56677392	35595872	48570520	71459160	53020760
ribulose/xylulose	Carbohydrate	Pentose Metabolism		HMDB0000621,HMDB0000751,HMDB0001644,HMDB0003371	297638	90707	226976	264561	198088	134644	151241	245826	148104	172905	271344	142894	197743	245632	335949	271257	286786	337531	274252	255579	328355	332334	238852	262655	246554	292782	281909	224683	192529	327809	238423	248383	196904	240607	182935	185739	251799	275811	209252	180537	297723	283303	246458	273575	224791
S-(3-hydroxypropyl)mercapturic acid (HPMA)	Xenobiotics	Chemical			220325	289047	176147	335715	234882	625579	210179	312946	290033	273421	274667	245996	452372	281375	218771	254378	444824	175251	333902	453490	451662	173573	403284	206933	284447	162128	371767	311151	520586	266360	214304	151404	259342	200116	262164	234725	254745	177989	123523	270209	300469	355100	186921	219742	335843
S-1-pyrroline-5-carboxylate	Amino Acid	Glutamate Metabolism	C04322	HMDB0001301	919453	1049800	699019	953577	717976	1247671	727498		828476	687399	732948	824232	783823	340254	789774		618735	463011	542995	1011960	1092698	316979	433787	817264	632643	648231		519681	430012	587360	576431	700407		922487	608740	497971	313470	465742	629457	411593	313714	730535	284251	846558	552163
S-adenosylhomocysteine (SAH)	Amino Acid	Methionine, Cysteine, SAM and Taurine Metabolism	C00021	HMDB00939	39835	69728	57723	55131	51074	118778	63991	67627	52076	70566	42527	68271	83566	57925	48572	35490	43626	100756	77657	110650	51264	30924	45685	43564	84479	58801	42221	49797	48330	50799	53742	41827	57137	89179	65595	38433	46841	27916	47314	63417	57301	44633	41990	55997	48379
S-carboxymethyl-L-cysteine	Xenobiotics	Drug - Other	C03727	HMDB0029415	82540	85875	75266	89169	110835	108603	77188	32847	90042	68593		49478	72988	90991	57292	79237	77275	27353	84794	122336	55956	52206	94580	42752	80211		107082	102580	104203	60560	74628	45553	46892	77728	73937	29523	61172	52259	38351	59087	97385	44561	55005	25775	99782
S-methylcysteine	Amino Acid	Methionine, Cysteine, SAM and Taurine Metabolism		HMDB0002108	247618	337285	654601	465522	434719	178418	221857	182623	312445	319369	169116	207792	325583	224638	350104	320923	135107	553113	283260	162593	249738	214483	166358	248961	280718	322571	194678	164571	342961	449147	284939	232193	421970	344235	443490	364258	243860	179112	690421	240285	180645	105385	392274	405859	106208
S-methylcysteine sulfoxide	Amino Acid	Methionine, Cysteine, SAM and Taurine Metabolism		HMDB0029432	339096	210771	749282	421041	320400	160283	113599	155926	325148	354597	43353	116560	142348	96738	345059	102838	111609	756496	230256	85046	288913	143860	74511	172587	158479	186486	189513	89696	191126	431967	277468	128722	387653	360356	453554	332368	59477	137075	1134444	79449	167631	62535	323408	485326	91051
S-methylglutathione	Amino Acid	Glutathione Metabolism	C11347		33326	117684	120015	113739	86064	157709	127151	86554	77155	109412	85061	196388	77388	89837	84260	172879	106429	76719	213975	106610	87423	112815	127220	64589	139267	185815	66284	109683	105160	47328	61651	81734	78549	84333	119243	122852	140149	93417	106209	128098	109003	85626	90356	108488	118233
salicin	Xenobiotics	Food Component/Plant	C01451	HMDB0003546	89580	78241		19460			51025			97081	177584		19661		595026	240810				109953			75345	28133			95546		22917	447682		26716		172502	116200		19374	117618		56515	25969				25615
salicylate	Xenobiotics	Drug - Topical Agents	C00805	HMDB0001895	465249	727608	568528	164058	389265	532703	1224583	350511	572776	1050269	1369563	517554	296272	542063	1083195	778587	183911	174271	464081	674551	127897	340108	521499	515737	399127	233420	666025	628359	615732	738207	149344	877149	273109	1616827	1067187	329865	597613	839043	261863	431542	402339	234949	230236	534274	395537
sarcosine	Amino Acid	Glycine, Serine and Threonine Metabolism	C00213	HMDB0000271	18600514	34447652	27272112	26114704	24608832	25526598	24602872	22797744	26089492	29251078	32450088	23453568	22284826	31885216	19456718	40633488	33195392	40127992	24153232	25117620	21577424	33506838	37360164	26442166	25325360	39428624	38110080	31208734	28070224	20544316	21352624	27005124	23558860	21740664	24643788	37841532	40334000	39471144	19007564	20933512	35751504	32551460	28466596	28011242	35615976
sebacate (C10-DC)	Lipid	Fatty Acid, Dicarboxylate	C08277	HMDB0000792	227510	412115	226076	310529	182726	206302	238369	204693	650609	376031	563868	154840	325510	275181	355232	257304	354834	231074	275276	366210	201209	304682	193709	149518	263447	221273	321972	195303	278257	150000	172748	227180	194389	322430	332141	133268	273363	195513	254952	303420	590253	332610	228962	267270	193049
serine	Amino Acid	Glycine, Serine and Threonine Metabolism	C00065	HMDB0000187	165411456	160722816	145062768	128329088	117092120	149297936	117951472	106552456	154638592	164579760	156344768	110347296	98581520	142714480	110019728	98518112	198574496	132336568	110273792	126639424	201978496	125686544	109395168	107924088	149682544	100515512	147753648	98564384	95263688	90344672	114929840	94538408	121471528	169558544	171293632	88650816	78052464	105734888	98267840	93240240	115995264	179827664	91773776	124859408	119766968
serotonin	Amino Acid	Tryptophan Metabolism	C00780	HMDB0000259	956316	353079	417929	729606	2922988	47624632	138830	322078	330120	371011	209420	125902	13153069	29870256	612014	577942		2425710	434159	20422150	401949			491246	31554160	22465628	48060		184517	1.03799e+06	505361	486090	12508297	542960	505210	173814	222042	159309	156897	9771139	129375		67010	136727	519836
spermidine	Amino Acid	Polyamine Metabolism	C00315	HMDB0001257	584657	1438474	1795926	1296712	1371214	2723038	963406	758876	789164	1213008	1265277	761067	1906031	1521725	837848	1204282	604460	1.00176e+06	1243553	1422357	797723	1.03168e+06	876625	1044889	768401	1151113	833404	646765	893954	974220	778270	898147	892759	923794	810171	1232925	1.04319e+06	817818	1105746	1114039	1840736	978223	1219584	1001286	849058
spermine	Amino Acid	Polyamine Metabolism	C00750	HMDB0001256	51114	200588	173381	155617	138135	398119	117318	114919	91773	136403	106260	85582	198625	122934	84588	121054	49252	184549	153197	204989	109744	81929	127067	120320	97631	184592	114216	82394	123506	95876	82582	96642	155305	84257	68833	112067	101019	54885	136325	154031	240022	96494	124309	94127	91183
sphingadienine	Lipid	Sphingolipid Synthesis				96679	42588		63900	105095	36039	54754		51587		27091	24327		21393	55724	75877	69805	28652	31240	21916	31507			32242	47326				37423		73192		28065	20310				25105	41168		44861	39361		18947
sphinganine	Lipid	Sphingolipid Synthesis	C00836	HMDB0000269	256852	533088	308536	345830	494455	1164466	328030	551889	290564	450795	251774	330103	390439	325428	420450	398271	409143	453953	318649	425253	326356	281075	443278	398254	440706	491467	198707	285746	249777	298311	291321	352253	296598	319120	210689	227398	246184	220303	374821	314399	291575	261445	329476	271439	268942
sphinganine-1-phosphate	Lipid	Sphingolipid Synthesis		HMDB0001383	248481	231171	220118	257449	246482	406852	213119	312851	295734	395876	257568	354247	302266	329203	292870	279603	398844	387586	268125	260065	293284	243582	366966	414257	343165	393887	188912	423511	192303	280019	257557	287131	229150	287928	239927	300381	286248	250623	321801	225239	218385	219167	279496	320401	338409
sphingosine	Lipid	Sphingosines	C00319	HMDB0000252	228980	499935	298572	295623	362532	1351731	342094	498621	319223	502142	439266	274043	385943	467703	395095	494338	519221	434644	251059	453100	443073	328663	362846	376425	424897	382827	191495	231200	258558	325595	275779	262877	256635	288882	246870	207459	223589	183827	266927	376957	249040	453788	346922	256692	262190
sphingosine 1-phosphate	Lipid	Sphingosines	C06124	HMDB0000277	590808	550401	602864	533852	619440	984411	625260	849042	666283	917310	687398	902055	788777	820053	701903	641147	787791	846120	682409	808409	566826	718689	849249	962218	872658	758957	678724	891676	575257	643930	679573	797708	675081	648987	679610	580637	546198	695250	773458	574734	601367	819546	624131	652358	690646
stachydrine	Xenobiotics	Food Component/Plant	C10172	HMDB0004827	7512949	16515024	3.55306e+06	3682458	2508986	1311006	126247624	6070394	24534012	7.38933e+06	153300128	6988574	2840587	2394082	7.72649e+06	109694112	3.18515e+06	2482370	17603024	2782155	4451677	5474160	5920324	3085317	17684262	99129768	1.4238e+06	3.49944e+06	3417909	7.97149e+06	1195605	3327102	16448259	7611292	124728464	1036424	3347585	111211544	1954026	18937336	3225624	1773317	4867696	113242576	5.92087e+06
stearate (18:0)	Lipid	Long Chain Saturated Fatty Acid	C01530	HMDB0000827	1065042368	1605055616	1369971328	1263303168	2058748032	1919382016	1054354112	1807086592	1262396800	1429852800	714681408	1431068928	826709184	844983296	1266083840	1199084800	1539563648	1057967744	1040844352	1743646976	707176256	589816704	1145776640	1472864896	1239654016	1215025408	712299328	1390765184	1058490304	890931200	1193470848	1967443456	686202368	958587328	825350848	933215616	1020624000	847090240	1204166912	951188608	944106240	1083598720	967632128	1107762816	1202917248
stearidonate (18:4n3)	Lipid	Long Chain Polyunsaturated Fatty Acid (n3 and n6)	C16300	HMDB0006547	3067048	31830468	2493874	75240784	1727934	1.51957e+06	2344627	1846051	20725838	3634883	1.68699e+06	3.1058e+06	41626512	740680	2522161	2867117	874325	3190050	23932842	263429600	1159242	1362757	947565	2642480	22405008	3.01498e+06	50571784	1242358	50607600	967107	905977	4770817	11165672	1921363	1603862	858943	2870976	1765191	2753743	17556176	84791408	1027825	1773877	2937630	399104
stearoyl ethanolamide	Lipid	Endocannabinoid		HMDB0013078	322903	444220	374690	420184	430382	503773	331902	542679	389462	396554	545602	464981	307150	390440	307292	322351	333398	444331	370237	435934	540820	401664	508742	545872	320253	403685	251044	511709	256683	406724	393510	533528	297742	343345	247986	428307	411282	307362	511577	316401	298219	494923	316876	336227	329455
stearoylcarnitine (C18)	Lipid	Fatty Acid Metabolism (Acyl Carnitine, Long Chain Saturated)		HMDB0000848	2535764	2579226	2708289	3336101	5168387	3562230	1956773	3397019	3332109	2679606	2706682	2572642	1.67161e+06	3102823	2521062	1761599	4020024	3480290	2034907	1400228	3.17722e+06	2197631	2654089	2956680	1804734	2154256	1214482	3649477	1445581	2837838	3.9892e+06	2661286	1646232	2124488	1.87126e+06	3490974	2695690	2215668	3.74275e+06	1912804	1.53227e+06	3096615	3048483	2475898	3104786
suberate (C8-DC)	Lipid	Fatty Acid, Dicarboxylate	C08278	HMDB0000893	619491	935972	695631	972382	563293	772367	879850	798861	901465	1100375	1072379	677609	1233251	688918	1025580	656450	855518	516694	866188	1431682	553918	717903	554282	415525	964456	631333	818060	699084	761661	673659	533260	657202	625911	883357	887085	521852	629530	704821	720575	782166	1613957	777230	584728	858801	808425
suberoylcarnitine (C8-DC)	Lipid	Fatty Acid Metabolism (Acyl Carnitine, Dicarboxylate)				50056		132752	25053				68578				88585		83185						50137		40081	32928	56049	89867			64477					38989	48538	23946	25856	38816	42922	30099	85369			68058
succinate	Energy	TCA Cycle	C00042	HMDB0000254	89322344	79406608	38431268	110767312	75146112	73605776	51755172	88023776	109207424	196208112	109584648	75183488	66070444	95493584	111376872	44586940	158690448	89178736	156630384	123771896	135005664	117549824	72192848	66269080	175591120	103540728	118073224	60263820	92958824	75461072	74302240	57114512	84793320	86251744	84550280	39500392	59006696	56310952	71276072	83246504	110291456	114371440	49439632	101035960	87220280
succinoyltaurine	Amino Acid	Methionine, Cysteine, SAM and Taurine Metabolism			2072060	1798692	2518686	3347628	1359823	1499268	2013521	1660538	3278132	3159264	906391	1480032	1683428	483238	2.08149e+06	1501363	1597189	2388727	4.11963e+06	3016399	3361134	2360203	1175730	1137085	2991197	3448083	3560202	1356361	1942624	1258758	952807	1078754	2194289	2577361	3.53051e+06	1073970	1697217	1520184	2210557	1600235	1693432	504495	1236150	4599008	971904
succinylcarnitine (C4-DC)	Energy	TCA Cycle		HMDB0061717	71050	168829	149742	93739	98231	402455	105595	121493	142980	144645		96283	230044	105784	98592	90821	274633	196179		178978	143133		83292	113664	139969	149492		98914		115759	98187	154309	176966	83796	157978	145911		41145		153129	151608	216143		166750	118619
sucrose	Carbohydrate	Disaccharides and Oligosaccharides	C00089	HMDB0000258	4264402	4960528	3665171	4410601	3043740	5278582	5422929	6803181	2478023	4699777	6125068	2877956	6808991	4578085	6444613	4115070	10676905	3413935	5804748	5.01141e+06	3736265	3905284	1458116	1881300	5708806	4008888	6257547	5039105	3060631	1930250	4132639	2057228	1.91422e+06	3435223	3247424	5805505	3737314	9521111	3001788	5425987	110623720	7903180	5169276	8678029	9658139
sulfate	Xenobiotics	Chemical	C00059	HMDB01448	128707792	122104440	87505120	126115656	94743104	86140736	108262552	123033896	132647152	134960448	128411112	121733464	116348656	92141968	114699088	83675704	98440408	99012784	109372136	119588664	115353256	76589376	110449768	109328704	119137024	116323816	105874632	113644624	133745968	130675760	105809960	112799952	131606048	134732688	135687328	104184760	92880304	104293200	94311784	97826800	103542720	106278480	104122208	137567104	83106544
tartarate	Xenobiotics	Food Component/Plant	C00552,C00898,C02107	HMDB0062642,HMDB0000956	17272580	13614339	10513129	8459673	3305335	12082592	19565050	11723712	6588375	71135568	65306392	79472264	21818664	27168972	12546274	13150232	4443229	4698243	10071662	23177088	7.54968e+06	10178606	5217814	2453423	13128478	2747616	13776865	31934394	7257157	8168677	3.37225e+06	5470694	4958643	61219296	25274852	13217670	9572700	30490998	6002485	12540827	39631564	17691106	3627421	32877732	29385602
tartronate (hydroxymalonate)	Xenobiotics	Food Component/Plant	C02287	HMDB0035227	8055207	10093706	8623244	9098145	8901186	8326781	7982852	8977340	9513489	7484387	6434332	9676858	9036597	7737017	7039050	9623026	8126811	10842411	9608175	6359823	7500755	6123611	7931524	8003170	7415040	7635709	6847684	9185820	9001893	9805700	9752492	10296560	8888455	8279386	9852601	10541487	9887795	9299375	10112352	7732479	7650632	7899939	9862074	9023658	6814431
taurine	Amino Acid	Methionine, Cysteine, SAM and Taurine Metabolism	C00245	HMDB0000251	156502544	231991232	372316960	191667536	131560600	436953600	391075232	327047584	294132928	256731888	240288704	403673536	209580096	158494992	199575568	243715040	212267376	308196864	477485952	305183136	337348416	313570368	324599648	197353648	305205728	436822752	278971840	365057440	174067296	224041600	173558208	253244496	201198304	385343968	480365216	225525872	272823424	159590272	273013216	204634720	156389824	177480432	169683600	321558048	393928800
tauro-beta-muricholate	Lipid	Primary Bile Acid Metabolism		HMDB0000932	2487470	23952552	13002146	7.67065e+06	9768778	7146338	6197757	4185976	10165059	21168950	758889792	2232798	4226948	384774912	4.15624e+06	6261015	30627606	16925896	6420455	2471406	420612192	717303744	4359752	1664787	8434882	2583474	3199909	4.02171e+06	2837205	4670095	6981919	6518731	9441999	22201988	9226263	8700250	10714263	3195804	2565729	19511054	22008532	519693472	9005027	4402937	3.72588e+06
taurochenodeoxycholate	Lipid	Primary Bile Acid Metabolism	C05465	HMDB0000951	352457	2.74055e+06	1942140	315341	521042	1562864	912553	424796	1093841	2320403	85306872	226021	326945	22726212	297322	1206292	3375904	2028930	872303	370373	48245872	139228384	261849	128363	1364277	436495	574807	312958	473422	463788	784177	481352	1303114	3.5606e+06	1.62481e+06	386841	1695443	432737	97463	1843790	2289992	42928336	728997	372516	584353
taurocholate	Lipid	Primary Bile Acid Metabolism	C05122	HMDB0000036	3838743	20189996	11369728	3.96696e+06	8116368	9873590	4633877	5615251	5835619	23002382	256127824	2701952	1808251	116966656	2.00408e+06	6188985	54169124	30701050	6323295	1263631	363826880	383109856	5043766	1121354	10629562	2051678	3132910	2291341	1825123	3296738	6589165	4271330	9034423	15894478	7667495	10132671	8285893	1954281	1.53656e+06	15146845	15528000	327214240	4810045	2412379	4677728
taurodeoxycholate	Lipid	Secondary Bile Acid Metabolism	C05463	HMDB0000896	1231091	5138550	2743005	1073776	1115953	1.76566e+06	1033205	1489092	897533	1807362	25134084	475728	701444	14886883	533492	1337511	5774121	3823182	945168	457106	62491052	51795536	1276693	728339	2312814	432035	801242	379581	687425	1013330	2461929	932736	1.27432e+06	2860284	2531493	623602	1664334	668534	494976	2437538	1327454	33291096	1.0483e+06	1008144	856261
taurohyodeoxycholic acid	Lipid	Secondary Bile Acid Metabolism		HMDB0000874	127530	1269567	1355703	504094	349513	590770	478504	342223	853945	1344910	14019093	229149	184225	4824620	219073	534070	2322733	827983	498827	111169	8.33584e+06	27194240	290149	169123	1203897	187582	331076	165678	157846	206131	658450	271665	791289	2325894	506814	182822	1118037	245728	145915	1332550	748603	7262596	688205	318081	363105
taurolithocholate	Lipid	Secondary Bile Acid Metabolism	C02592	HMDB0000722											1092827			271818							303851	1628776												46888								558530
tauroursodeoxycholate	Lipid	Secondary Bile Acid Metabolism		HMDB0000874	1107372	4974639	2785308	1054447	1.02445e+06	1363995	1223757	1108586	2469863	3805909	65566056	378360	1311264	20459466	548527	1764331	2681800	3779431	1369043	860989	47804444	64272344	438153	313764	1.66179e+06	951883	1593772	676730	2.03554e+06	886268	1525550	773228	4075616	3.61097e+06	2730975	739146	1818473	1488844	281786	2522742	2852581	45470952	1179206	1652626	594814
tetradecadienedioate (C14:2-DC)	Lipid	Fatty Acid, Dicarboxylate						60165	489901			146313		122952	204162			324442	173547			101576			580002	122544	199360	88006		153832		85961		167003						153711	131937		226643		197580		113428
tetradecadienoate (14:2)	Lipid	Long Chain Polyunsaturated Fatty Acid (n3 and n6)		HMDB0000560	4888589	5479832	5026735	6706264	8819532	9020034	4.12284e+06	9783866	4959947	5506126	6.68556e+06	5226577	2979025	6.07472e+06	6.60298e+06	6828833	3139435	8.27696e+06	5316920	3336368	12936146	5062895	7827260	6768480	4755895	5715192	1593875	6636844	3093410	7429539	6317747	7.95037e+06	3181757	3842030	3039006	6224690	7121501	3190464	11441587	4406249	4348050	5216726	5584911	3615785	2573506
tetradecanedioate (C14)	Lipid	Fatty Acid, Dicarboxylate		HMDB0000872	355435	530499	338215	549526	336495	278433	350854	343514	547645	461610	3561324	309633	408816	487662	446751	400350	320518	526204	710559	397199	668841	867784	342302	298391	359287	536566	315152	215579	355784	342262	274055	359981	291478	287379	372493	260064	405855	230438	404810	356276	1135858	675230	277976	364228	137536
thiamin (Vitamin B1)	Cofactors and Vitamins	Thiamine Metabolism	DG00125,C00378,D08580	HMDB0000235	67848	33571	52155	50093	40375	117474	20372	55490	43074	192529	101748	84801		130594	63354	77988	274574	129931	35572	42461	76223	138556	199729	164020	58934	78787	129910	81060	60501	41248	50516	31402		46343		164595	58207	79542		31969	294548	221709			176649
thiamin monophosphate	Cofactors and Vitamins	Thiamine Metabolism	C01081	HMDB0002666	23612		28433			31079	23221	21243		46657	36783	41746	24403	56109	39947	35073	62445	23326		41425	40583	36365	49049	44578	28492		36882	36483	27767		20165					43694	47147	53709		29333	67194	51658	22220	17607	48213
thioproline	Xenobiotics	Chemical			3470625	3337424	2547502	1411712	2401381	603903	1513183	1009929	3335825	3198454	1011306	1664003	1421235	1406226	1489837	1062112	2400742	2364939	3926798	2290215	1549069	2048694	2.0268e+06	1448675	1554396	1392419	3593531	1870388	1410154	1516532	2351731	1259316	3.95394e+06	3321626	1904898	1.96189e+06	2377119	2217887	3085151	2279738	2400022	2303850	3727934	2522798	2297712
threonate	Cofactors and Vitamins	Ascorbate and Aldarate Metabolism	C01620	HMDB0000943,HMDB0062620	344027648	238477920	267314336	321485984	226878384	372752416	291314656	279784736	339465952	260541664	195145600	283179168	236610064	253537952	278670880	225464816	242183632	291725664	383103872	304678368	327345792	204723568	248448112	233348560	262322128	241915216	281562592	318035200	222572336	317410848	301556736	267232688	272877472	345927712	350568096	249932400	214678448	232950912	442729920	281226592	227811808	257157632	248820736	387221184	279045824
threonine	Amino Acid	Glycine, Serine and Threonine Metabolism	C00188	HMDB0000167	604656128	776963584	751822720	634586560	520050176	728309824	592039040	446083872	700763072	804529600	467920320	513582560	475133472	553923072	508304192	491214048	865198336	441872704	600625088	801768896	510471552	502135328	515959520	433713600	710792000	399231808	781704064	483409984	480832704	314000512	481568768	474639072	545835520	700259072	610637632	434172288	526831680	537054656	439051776	556312064	649056768	660222080	467210272	457378400	642181184
thymidine	Nucleotide	Pyrimidine Metabolism, Thymine containing	C00214	HMDB0000273	8100745	6647209	5959389	5939219	7.41278e+06	6353227	6505622	6117847	6843885	4955403	6.4078e+06	7.60025e+06	5742034	8.38528e+06	5456235	6009634	9503904	5828316	3965578	5735969	7507679	5786051	5492425	5833945	5616746	6987401	6824927	6609123	6.38128e+06	6195608	6821696	6592371	5865123	6922692	5989232	7174020	5323578	8120297	6.57878e+06	6138879	5933921	8124069	8.27593e+06	4835244	4365700
thymine	Nucleotide	Pyrimidine Metabolism, Thymine containing	C00178	HMDB0000262	126344	247231	159658	137520	136331	116437	100435	131248	163031	151040	179288	132996	131973	214687	114360	119025	203041	165230	80420	177934	230906	158337	106954	82063	93947	148486	124228	86469	126762	130179	125685	112293	136888	127403	144721	95475	91347	159319	114389	88664	136466	241078	155432	109493	74775
thyroxine	Amino Acid	Tyrosine Metabolism	C01829	HMDB0000248	189827	259935	434958	418607	329508	375678	422677	223724	252820	350853	271203	308128	271138	244687	285948	425145	198052	288405	274172	296789	168395	276472	216616	279015	377628	323855	233733	217407	365158	253728	292668	372576	243046	349430	362986	302685	226885	342832	394578	352051	262950	239135	329474	278719	164359
tigloylglycine	Amino Acid	Leucine, Isoleucine and Valine Metabolism		HMDB0000959	263792	367515	222408	802538	502152	327936	246105	384522	509752	249866	140165	141669	384249	286025	446450	228431	415276	301835	365478	327579	468920	111892	283924	174099	343506	257510	271089	220449	439170	319794	281622	226207	377868	208179	195963	193075	330073	217169	242593	320311	624386	246425	147819	163392	288279
trans-2-hexenoylglycine	Lipid	Fatty Acid Metabolism (Acyl Glycine)			65129	107840	54639	281715	162241	114736		69317	131953	57482	60206		74675	61380	125975	69466	115422	118379	103527		151351	60803	69944	80971	90865	80394	53110	69636	95024	103099	164379	76892	63453	70641		51333	71555	62001	112579	69438	142151	66555	63157
trans-3,4-methyleneheptanoylglycine	Lipid	Fatty Acid Metabolism (Acyl Glycine)			42604	313042	70780	1572037	43700	54441	141086	23615	348563		200761	53827	565684		122878	142954		43252	303702	464556	18929	53417	14162	46452	284259	414560	423387		727891	15203	24058		237014	102083	161464		125330	266494	21787	246324	1082815	13503	78390	213708
hydroxyproline	Amino Acid	Urea cycle; Arginine and Proline Metabolism	C01157	HMDB0000725	60871544	67550792	59234864	62588520	162010176	292062464	77557480	188609360	72381808	61198124	73558424	88047224	37501472	97674672	44266260	69385288	432498592	94633072	49642344	54683600	453652000	41258652	173779696	53555560	62605280	46650384	54277432	121826056	42517288	115061264	152883024	47169592	52378476	62846120	72999144	97535080	36239076	52968896	64724740	39177840	46344576	237239248	40522160	60817308	210083008
trans-urocanate	Amino Acid	Histidine Metabolism	C00785	HMDB0000301	1342128	1528862	883837	1286484	1373794	1817790	1622847	1413903	1623100	935478	1243137	1137788	1713192	1634026	932652	1099136	2119031	897698	1425104	1.7266e+06	1376695	846576	1148775	1151452	2.55767e+06	778152	843967	1963444	1708396	1.30723e+06	908010	1.41387e+06	1017849	1003704	1302596	1150551	1053326	1102070	838904	1118814	1378182	3162657	743844	792589	1728549
trigonelline (N'-methylnicotinate)	Cofactors and Vitamins	Nicotinate and Nicotinamide Metabolism	C01004	HMDB0000875	8399629	7529441	2502575	2.02699e+06	1584363	1590364	59367716	2314190	12095796	3784376	64697412	8642402	1333887	1.95475e+06	4719915	51640084	2.04396e+06	3890761	8046766	1850483	1288468	1863480	3221461	4548616	9464644	42972100	1436644	2152287	1389153	9154400	2242714	6779935	6905133	3342279	56224648	962267	1.78199e+06	54444504	4.10682e+06	7036976	1300955	1302830	1.96639e+06	60214900	1790803
trimethylamine N-oxide	Lipid	Phospholipid Metabolism	C01104	HMDB0000925	35265080	110404712	113033776	55778112	4030548	31178188	54417648	18607710	137630224	118877424	40094568	28116812	55365460	2281672	151349312	36754340	10283931	10478718	140327104	87051984	4249244	103023120	17951680	24492694	138055904	31607332	53992284	9073752	53735200	6640086	7436475	30489388	94104704	96693792	26757946	8534688	140657840	32826400	8920818	106109728	55106196	2227230	80989152	34478064	10495401
tryptophan	Amino Acid	Tryptophan Metabolism	C00078	HMDB0000929	437291296	604721984	730950976	529938784	573723648	628144256	415591968	428053120	545243840	546145024	633592704	558269120	503049152	585597568	529237088	569270592	502844544	545747520	600229696	605378944	487899904	555777344	373626944	441304576	522815776	481348096	452604736	498541280	457445568	482619424	447275328	448273600	454594432	501485696	481895456	520766304	590976640	470494528	581274688	579194688	589325760	661324864	455026976	479611328	528029216
tyrosine	Amino Acid	Tyrosine Metabolism	C00082	HMDB0000158	347326816	274982400	266405952	211271872	140101344	239301008	180143744	190469392	252164624	239966624	402363552	223025376	220607184	346079936	205429872	186150032	222582544	240707856	194919408	233354048	312853088	237465504	151103952	161398336	179734208	183276192	389918656	162190960	190591904	176534816	160688560	154404096	199863632	267658352	292097088	181802992	190384256	207280784	184562192	206898400	266038944	330842272	174896816	241081264	211204976
undecanedioate (C11-DC)	Lipid	Fatty Acid, Dicarboxylate		HMDB0000888	127346	201342	98932	137767	200940	116544	75993	136800	505202	110134	221276	85509	138201	437464	193751	114159	226799	137177	129875	188012	187253	155102	184205	104222	134938	88728	134173	136863	124474	114071		180745	82034	143973	112453	142410	124453	109195	90364	122418	246466	220068	97073	81800	145126
undecenoylcarnitine (C11:1)	Lipid	Fatty Acid Metabolism (Acyl Carnitine, Monounsaturated)			126726	255713	180523	465463	208832	283350	122909	361092	300586	149377	190076	108884	170813	206827	259238	140317	221287	169716	221882	217477	451593	206464	232585	278776	164346	149591	186566	230036	172806	211280	207462	181311	79050	172156	119116	164558	242708	124420	283867	265197	280307	209019	157353	155285	143142
uracil	Nucleotide	Pyrimidine Metabolism, Uracil containing	C00106	HMDB0000300	846724	834079	723716	811094	847831	615651	526410	601228	834905	897241	667034	792589	743047	1109587	872816	281005	696960	729630	924147	1239566	1528092	1.0208e+06	604007	589015	933220	958915	791956	322390	694637	495152	542277	400853	908809	686623	743055	472545	443488	494339	481603	629946	954953	1118035	620773	688200	453501
urate	Nucleotide	Purine Metabolism, (Hypo)Xanthine/Inosine containing	C00366	HMDB0000289	11203880	14397317	12450606	15957474	15273576	15885491	10046894	12417305	16051191	19360516	21121968	22952212	19330692	20198232	25985428	14074693	14115825	17727956	38768908	17345616	29227826	22428296	13465130	11703706	36508940	21881500	13331738	11686256	16424167	13506990	10443585	9511253	16459222	12634368	13715345	11921668	16014276	13726486	7808419	14520821	18366504	23481348	12924903	14674141	14703174
urea	Amino Acid	Urea cycle; Arginine and Proline Metabolism	C00086	HMDB0000294	281894720	313141952	228645472	258318768	182018672	254779824	254792880	219521792	367756544	222179552	212650656	265213344	249163392	176812496	253214128	253846480	267691104	168915584	271370368	302338048	205865024	157694592	283282560	226479248	253848416	224984720	295497632	251230992	229791232	250278480	193691376	231186544	315511872	248024384	268746304	229520960	275951200	286963904	195733264	288547552	268112624	224297120	156835952	243691424	280390304
uridine	Nucleotide	Pyrimidine Metabolism, Uracil containing	C00299	HMDB0000296	11951149	10991673	11045434	10428305	11530063	10170369	6956520	10606184	12235464	9654371	11430593	15948249	14321693	16740855	13109542	7735147	8475043	8019876	13857221	12906247	14396019	9216147	10540580	9837867	16552800	12110449	8.27563e+06	8256264	11578961	8866590	9752566	8485551	10697747	8482790	9197010	8933394	13126378	11783399	8671109	10557487	11646935	8677261	12770129	12174824	8896358
ursocholate	Lipid	Secondary Bile Acid Metabolism	C17644	HMDB0000917	318214	464941	559271	519888	455737	274768	279677	262246	742917	610301	3.53699e+06	175617	739401	1844418	601845	191388	735120	178258	390768	190543	5727393	2139373	279509	265066	114644	73901	276615	197470	163682	224461	853905	363138	379116	500660	275528	385272	1327315	371280	525589	605686	406542	1272277	928530	263991	327173
ursodeoxycholate	Lipid	Secondary Bile Acid Metabolism	C07880	HMDB0000946	851683	4795435	3669608	1.69941e+06	4977581	1532366	172482	1026646	7665998	12194188	38597376	280969	2864103	14866953	1227626	604546	1989630	1088168	973786	1650551	11899987	12372930	253790	851871	158250	1093722	535694	1604403	3326568	3547699	6.2602e+06	3127726	3669402	3864251	3.37036e+06	484748	4422320	462490	801450	4767169	22758982	6359394	3550404	1636387	858586
valerate (5:0)	Lipid	Short Chain Fatty Acid	C00803	HMDB0000892	55418	98523			138384		119398		249329		514355		115186	1162066	85279	136878	149978	88373	75925		1286216	518816				82060			42842		117518	147063	135947	116076			52465	80882				956571			76506
valerylglycine (C5)	Lipid	Fatty Acid Metabolism (Acyl Glycine)		HMDB0000927	318465	471858	399779	1563877	637766	638821	475426	854398	628560	231930	252763	755941	621287	418814	752966	347400	672942	578032	706036	601919	572582	128397	810860	404153	463061	618228	514142	641512	730951	691393	853430	511955	442781	325664	247104	366285	550226	701269	660143	472534	915067	309070	275298	639778	920346
valine	Amino Acid	Leucine, Isoleucine and Valine Metabolism	C00183	HMDB0000883	910533504	1085211776	1043704960	813380800	749202880	970479104	660384896	595799744	1013034112	1051950592	837427648	844841984	803228352	957217920	847605568	633901824	1089722496	778249024	834818304	1085974400	853343552	743004800	907442688	605846080	973751488	744631680	969488384	822433536	670125632	556354048	693688384	691342464	764182656	960392704	866600448	668898304	783555392	897600320	680946240	848081472	1058864192	1096164224	590289216	760276416	1025864128
xanthosine	Nucleotide	Purine Metabolism, (Hypo)Xanthine/Inosine containing	C01762	HMDB0000299	53593	43866	72068	46333	78321	54114	73665	88589	44705	166160	39942	49382	38770	102044	65556	66932	67753	112726	211820	81483	81590	106336	40101		67238	70658	59468		87654	34517	20548		78142	48473	54897	60750	75714	27038	56397	52268	106233	93019	70063	53248	65479
xanthurenate	Amino Acid	Tryptophan Metabolism	C02470	HMDB0000881	263744	153851	150887	146878	96405	189753	162734	233409	220474	164765	259246	254013	269327	246206	225963	254026	192390	159918	306479	332310	102894	159097	159504	62877	162606	186559	242328	231453	166374	151047	81527	126047	102549	113196	135221	139275	453456	358014	112153	200873	256068	200865	120489	247202	234987
X-07765					1063155	1715361	1422042	2190964	691203	643900	1094624	554593	826429	2906581	2688350	5479115	1.00427e+06	2944187	1985788	1146458	992064	1044611	4303085	2138829	333222	1091948	266239	611557	1131234	561128	1212491	1104003	775355	399970	378473	1551053	608973	1008135	1003047	338602	2363757	1582324	402157	1.38305e+06	1035128	1860344	1291684	1118372	20602868
X-10445							43522		40220	77493	21037			48875		61572	86381	35034				36988	123864	55288		23796			434180		44714						32429				100147	46882		51478	51289	47644		28756	21788
X-10457					46415	75694		67389	59631	171906	93995		92745			82785	61772		78042	32872	66418		246083	97006	102347		73772	90745	140050	134346		110930	48664	56334	60237	65976	91422	134658	258066									104873
X-11381					199018				245526	265667		287388				197310		216870			302772	214503			250171		346356	242065				276286		331974	296637	273847				307681			223487			230997			255448
X-11478					1212822	1321365	1385842	771446	1473228	637508	767384	717562	1038164	1789342	1291867	854590	375754	1.02546e+06	1595881	1273496	466392	1480567	919263	220449	1592120	1072534	515917	925494	885076	1047996	250284	933327	490423	1059842	703004	920577	809698	1099837	988604	734928	1222559	946652	1836817	1083117	456226	847289	1660315	1282436	377126
X-11648						121392		20932													180736				79583	235256									42251			74123		29379				40168
X-11787					8336905	5495107	8710691	4826934	5340407	9384332	9669482	6135844	8.20577e+06	6.93278e+06	8319421	7004423	9606439	6660568	5881753	8165271	9226338	6362651	5538811	7.42226e+06	5419895	4347618	7513699	5587118	6501022	6.85848e+06	9216457	6797040	9533759	6817926	8.28166e+06	6711224	8099183	6533568	9414503	6.9798e+06	5796182	8577389	6065470	7.28638e+06	8357403	6308198	5124543	6702415	8.32364e+06
X-11795					568126				1028311	1265332		1078051				144100		258351			1828112	174957	65769		831733		1692562	563756		76286		1097952	48331	957287	1327728	521824			190498	676894			287835		87622	306926	92553	53786	1049213
X-11861					123759	181346	81550	59671	152063	164950	123219	268454	93967	186063	192523	217889	80552	139376	234121	214820	179726	138494	89458	61875	223291	125333	206154	205617	129787	172174	59659	215615	98021	172465	136303	193749	66373	113285	157630	123472	154770	82396	295425	197071	95519	158396	84166	120298	110914
X-12100					1145863	1409666	1910062	1522862	1195564	2186724	1217835	1.24014e+06	1274935	1221767	1287125	1280491	1076210	1.37198e+06	1241672	1.23241e+06	1058484	1144852	1568618	1569417	1174372	1078065	917614	1051574	1171899	1164567	1144311	1320174	942609	1187516	1043554	1172480	1062086	1131218	1082692	1159007	1242408	1143435	1517380	1563954	1563742	1726859	1061223	1344611	1295924
X-12101					1113212	947891	1039867	1528921	1333418	495540	362812	332849	1028799	576473	330318	210493	447239	292273	1004197	563403	336463	1084926	389094	243829	717950	247844	332895	365932	303197	445602	530134	276437	544428	949419	861421	391228	526309	618154	864548	534293	337640	379224	1673224	773067	456718	257298	542198	683654	281562
X-12104					52457	226122	147029	165234	163703	98455	149924	119248	146336	95846	128799	166133	144217	114425	144096	93395	151591	132538	180827	144504	120908	107399	174956	85798	213403	245827	115785	185710	170324	167201	138241	129671	165730	130700	211763	139755	151403	106668	138572	160046	148121	113455	126776	170567	154027
X-12117					150522	404342	440108	450636	182928	167160	476405		679577	325398	149861	166878	307724		385305	350755	300235		898374	402537	103566	420673	482246	330276	594507	466609	553459	316430		337489	243957	379665	533845	488951	541931	217096	336897	89033	283766	396815			93645	261016
X-12124					141562	210339	115106	220062	81728	41951	67036	54403	186886	134518	75336	146656	247956	105171	183131	47812	189626	120419	230112	182318	119317	108991	179236	123287	190729	133032	162364	177243	177745	196841	135680	142561	177658	134892	153872	84561	157304	108811	86226	111877	301194	152438	103190	155943	171423
X-12127					376383	328514	650758	410249	479652	348595	318391	286357	320686	472384	446875	275986	274104	578248	306570	325195	410509	404096	414595	335174	418734	350978	403999	354060	243484	357341	174428	186842	298054	298561	404800	159879	323839	325430	218484	467211	216468	218862	384868	375172	288655	215905	439981	336316	386842
X-12193					583042	633282	391191	1384364	375528	230850	404614	333788	450326	517374	480106	1.01482e+06	899719	359249	527641	402528	360094	449220	535728	821945	206474	276815	237632	356192	524186	443404	596296	289852	981863	284411	212607	475405	446702	376741	361800	245246	509090	387409	590078	576679	1093725	284597	341799	377719	281371
X-12306					85230		40880		48474		93480	44774		138512	65513	153488		118536	43206	32986				49935		47500	100781	115980			42320					155830	64452		43332		67998	32921		23527
X-12411					80489	226492	249762	151649	97402	140625	123880	174731	149148	338625	166926	119387	127947	117137	139320	145185	174135	120515	206450	141113	61846	83988	115153	142306	144715	122164	75596	155726	136015	155992	81416	146309	121533	285902	265689	94345	350631	120300	167811	233864	170254	110501	174127	163145	169034
X-12462					47975	55863	106008			101122	51475		74560	110748						94496	140795	95525	37585				59934	19321	46081	31472	65366	35658				19429		38850	27649		47156	79379				73406		44626
X-12680					805806	772833	626982	458383	932476	601580	1080164	523200	732156	515273	1325117	1059955	488078	684080	356831	711087	482654	592595	481931	495625	463120	294699	504252	537392	566676	536775	443596	427155	263326	423402	383234	712173	519837	978433	885966	299447	352994	856387	1458747	605620	213880	558535	521254	865342	868264
X-12707					529861	708634	623666	725503	719655	625619	709865	915737	624101	894456	617712	634183	584025	677805	665142	700936	756661	770064	811479	547383	635202	518734	615898	592835	761639	662023	621131	624755	901502	730325	593032	727524	704293	579619	629745	586850	839502	461709	538930	656901	645875	644228	615135	656140	551173
X-12726					55521	90818		523620		68270	77795	271119	106371	54380	60132	104484	29840	32847	336383	45554	39622	59825	279633	32097		36742	34275	143113	118658	33093		40306	90281	34493	78401	95579		38310	32695	31692	131540	41319		27975	46967			78609	36585
X-12798					347328				198215	269301		207477				490421		280057			181933	436123			363867		102800	412906				230661		243562	203892	498218				295698			412038			403472			229899
X-13553					209579	285256	284585	297968	290060	277251	299420	345800	279614	341182	303433	221954	188777	272498	273402	313673	217135	346719	359440	195084	302210	229278	192667	211828	249576	274953	230576	197203	404007	254876	215036	234906	288693	229605	256218	217354	330027	167313	193258	286573	248874	250991	264870	239858	165834
X-13684					365709	156149	22892	196884	42223		15097	57971	211519		235866	180975	128716	85622	178798	77124	479108	121320	199275	81461	238425	102022	230652	131099	166357	154414	133633	236302	58112	235758	324730	146435	202259	286681	247105	86222	112506	234302	109168	110310	208287	322045	151998	235993	290248
X-14056					13207915	6630990	7140863	5943746	7693330	4084491	6606988	6479067	9057314	14060583	8692938	8876820	5461594	9245914	7012901	5728798	23252642	6096481	14034545	7722705	11850238	15262075	7522123	4780882	7166697	6292264	11015185	8298594	8060296	7216342	9864670	3566768	12528778	17062078	14309323	8.31876e+06	6672408	8455128	8699801	6638661	9896141	21163308	9219364	11182764	13676584
X-15245					1756381	823423	79902	2103102	582472	1026120		3.8077e+06	1700028	7314482	9504419	3724894		7822973	2658318	174807	6375682		4426098	5704613	5021838	5749130	1081571	162016	1653502		2371673	891840	2343809	1656110	1639236		1442455	3058952	4625334	534174			1609418	1.81078e+06		4630745		4950246	5917928
X-15461					1341387	1.93325e+06	1053652	2188592	1767609	1430182	598702	1539492	2309838	2105174	985045	1377777	2436917	1358781	2376426	636618	1.44562e+06	1137321	990073	1170599	1892712	942043	1821078	2927226	1432007	1048655	768472	1.89756e+06	1231001	2069984	1678474	1452805	1061786	1598225	1435114	1252382	2317229	1301295	951809	1147308	1664105	1265337	1.97207e+06	915445	1397222
X-15503					146669	177174	88114	146281	73034	169811	166691	179392	156967	139667	187714	177765	168396	92710	176628	299757	78719	91122	130349	133408	55839	51395	216187	219405	150983	184931	99669	174609	152666	113951	178161	160150	111087	177755	134084	99470	215907	213579	145369	192772	173055	88746	83310	177476	133760
X-16087					116410	567131	253482	1364206	151721	206992	273716	256546	467743	357614	200432	186659	1274347	135121	272684	245081	259810	143583	546007	1285295	150963	206472	195015	104397	718215	369250	929111	292588	1334706	250027	172241	164892	559981	248586	321944	228866	334754	425997	160943	522387	1294697	146514	186022	488984	261085
X-16271					649399	1314100	1187136	1003519	2280571	956448	814727	1282657	867630	1161245	377479	876719	818313	778382	833268	1.01074e+06	467428	1194116	681142	855760	773556	405776	569722	1239328	872152	932547	675467	490216	1047817	696723	659251	1214621	717816	606312	585590	458551	701780	604143	457710	736101	568779	337052	302227	1063756	380861
X-16397					252920	90494	185541	454325	360805	136447	40541	82010	200087	158664			134046		219911			415027	80367		273724	60181	96357	97518		93751		100659	144780	354232	205309	62582	95763	149396	152581	200187		70692	410349	74797	84408		129655	174984
X-16576					355425	345983	292248	284715	450982	411106	317611	349991	459801	387465	599597	428466	267489	325399	466178	446059	330374	696220	377744	185742	571027	304359	375531	500520	313243	368377	218710	310886	356041	339548	364404	342657	359760	679158	441128	332510	131976	269699	279026	408321	292821	617630	303072	383030	290967
X-16580					1056075	1311866	1.98294e+06	1775088	1444013	955231	708582	533586	1699452	1125609	440086	631740	952238	617965	1288851	786449	1177522	2233031	1068593	399425	1531745	913591	638585	895721	881038	764454	1259614	696784	1211031	1606931	1220859	803665	975443	1483234	1609944	1187575	625249	550352	1730942	659815	633936	524368	1149086	1535888	508089
X-16649					1599708											2583187						1991763						1452934								1745872							576187
X-17010					168026	175014	129726	90109	169103	236498	131715	325733	138429	183493	192404	257815	170295	307468	149301	101023	345754	160330	102806	175747	154870	88025	207470	102225	158129	67697	102421	294870	95633	284417	138713	126534	78305	206849	165507	213985	107105	87352	119075	99331	126306	240328	96650	75716	373710
X-17146					2414941	12218599	268458	4387741	5775156	8343235	3673956	9473319	4760619	5478314	4.12416e+06	4431285	8255393	3475360	4499379	5465324	3657549	6432100	2992987	3699899	5207155	152568	5715103	166087	6706434	845041	3.82122e+06	2473298	12073343	150161	4804391	5108934	3411680	3204913	4827084	1553688	3830051	3214951	2380400	5846226	3456579	2793266	2851618	4827958	2883625
X-17325					995806	1171697	680260	1011491	2626182	1736611	707496	2418666	1073431	1122288	671395	1746470	327867	611913	1202668	1253992	3155987	1229301	1069897	357104	1036557	669955	1890276	709575	950189	1393893	315798	1275415	468171	1108968	1748036	1077664	622418	801579	702631	1226652	1209296	786562	1315893	889584	558695	923664	747988	995653	1443245
X-17335					883446	551161	537381	1154294	1076471	456509	176171	450074	637826	395322	244435	135389	270631	298921	1.02252e+06	466293	436443	1130505	361347	110684	876965	296489	321763	506077	272763	622120	155990	207456	401298	684200	638857	415630	369598	383115	280654	400554	415550	212285	1065561	455584	531897	250509	438592	427893	145023
X-17367					318287	454576	265554	304625	712298	591587	303174	759689	357341	421082	260627	572761	126054	223221	488686	467024	845839	370633	420350	119816	284997	252123	676057	297199	366936	549054	101221	449664	154065	394454	543391	469473	206857	321131	265339	466804	466090	296526	494538	375958	197735	355721	303389	382106	488572
X-17654						95848	64910		75233	300977	31722	295122	62987	550420	90525	40718	41988	1379287			164823			119186	1091190	544002	224434	247159	65601			76199	221509	378139	339827	66407	73438			54844	542886	282765	43538		191248	1162874			91984
X-18059					246145	206924	93032	103138	180427	212449	208918	322859	199711	340778	271866	236942	204370	280514	199325	150147	286235	130231	84080	162611	131152	98970	271230	77518	127893	77457	189792	380831	222499	631488	162493	173968	54055	319003	362339	287917	135454	166644	124840	98051	1402465	153059		104862	458029
X-18899					366715	325296	288795	156999	645932	1151685	62456	1173950	244402	427790	89405	294452	3.21161e+06	436614	266166	85989	1420727	239279	858928	756832	538122	204772	1260746	355468	387871	95790	848444	1156725	516071	741158	1226006	238440	477846	344130	70134	800287	424751	107238	290176	469924	297346	459398	372643	72820	1391132
X-18913					738510	490344	320782	320562	420606	724535	352620	717448	326481	411363	949496	1211064	358731	1012070	347307	442610	875444	481077	240470	387865	499839	345148	336783	419586	292645	249090	314264	548536	224352	426458	337753	803421	183083	397041	463602	352978	424752	318042	664190	409294	276139	869056	346228	395903	542584
X-18921					404870	619704	832165	460331	567673	396236	343060	476880	625623	712354	387082	524787	144830	412751	1.00939e+06	685791	211245	642787	523514	138378	665958	454050	302828	444040	598337	797457	114902	283696	297693	689883	299279	417653	323365	463194	417380	379102	806021	606270	1.04759e+06	569441	209748	369902	1001678	556745	129729
X-18922					435795	227657	335512	178667	720397	272299	94793	164071	141593	114278	283650	183218	157316	608912	199306	151560	162733	551297	157138	89202	421493	171935	52770	368728	162530	114417	110738	249728	201252	361106	448922	285246	127866	355247	140082	365849	135469	120145	581710	159455	135973	291175	304784	187981
X-19438					555499	552298	558748	529744	818965	804806	1196295	1054611	483817	1755794	1.01017e+06	495566	531345	874447	538172	677686	946653	723642	771087	918089	932229	606719	679260	531587	639755	563459	660992	440522	918952	710243	513683	473321	1041430	697480	775399	676387	454204	186973	583415	537209	470012	819637	548352	755987	609619
X-20512					216915	194734	109742	110504	148905	121474	132257	182940	167915	421740	296385	213858	131126	260592	204785	333755	286984	147226	89011	78009	173467	102702	234334	216778	84527	345574	93542	182944	111975	43855	201059	228339	148510	295955	118144	138607	196687	181017	221841	380803	127317	165571	173970	308004	385175
X-21258					102924			25707	408273	341269		502688				443067		339477			469315	245430		36299	293884		710018	167677				725058		341754	384749	77345				316539			97285		30199	225806			920147
X-21286					178391	207836	198790	241319	160072	282613	256694	349915	223423	214691	322673	239820	163308	283270	205391	260568	85774	110256	156744	276624	111631	88530	188048	226380	178945	251469	113899	191524	211280	159539	227660	203147	214972	263325	178129	182298	214453	218416	145773	270525	259567	190689	197350	182867	179767
X-21310					1928749	2330972	1950050	2354492	1849542	1939630	2131560	2260935	2325550	2.07321e+06	2299702	2240952	2444846	1955457	2287638	1964799	1972849	1770613	1974792	2116804	1735980	1338014	2326154	2155404	2071675	2369091	1833284	2089992	2284924	2262912	2047837	1968376	2064998	2241924	2270816	2082816	2050898	2162531	1608175	2233667	1966072	1232104	2.07528e+06	2248778	2282964
X-21319					144782	190768	250038	127812	257363	89149	101932	97981	166646	332204	172175	137197	65100	147634	244901	169288	105133	279479	143358		193127	150754	72973	110273	125153	156371	64226	126666	106446	142385	97432	144477	122892	176426	139163	135635	214563	150824	342048	154948	73149	150511	233227	205954	68139
X-21342					184911	225436	320674	257945	224655	358096	172456	327886	233589	303364	278456	309661	253073	326655	246536	601264	304629	341167	280851	223745	134664	520933	323945	250349	265147	293722	702709	369178	380057	219627	277610	298710	201584	201919	254547	349156	433048	348352	271525	246812	396741	384980	350033	200685	300599
X-21353					3601397	3044181	2214927	6308896	8038150	2583190	1473754	2318960	2958214	1679196	1839501	1465664	680813	1785776	3730230	2.08247e+06	1550042	5686148	1269886	710435	5062604	1444423	1711754	3457587	1705108	2291610	647512	1089140	1864823	4047716	2914621	4482958	1287181	1623015	943351	1485302	2995754	696657	7157811	2187826	1985027	2770581	2982581	1784208	582111
X-21796					375482	298822	384235	463824	300658	1076349	464614	480611	361517	315219	426548	345550	212373	385829	277747	488906	315213	278882	483044	590355	235933	218245	378176	366981	378488	290562	280425	470763	264959	380480	365224	551711	254960	464715	301561	377873	475971	304827	265678	455276	769045	732639	277662	473056	370667
X-22143					46491	53808	45754		44826	31522	47152	77502	32085		47584	36088	36306	68875	40679		45588	25012	46249	39595	35402	43434	32287	47685	34879	35013	41569		54883	66078		46708	50576	46637	48278	38983	64366	20558	42808		42886	75408	39798	28380	31015
X-22162					1235655	1250884	1338001	1678456	1102872	681692	1134447	1188818	1266423	1609121	966229	1143607	1280931	834356	1258817	1125532	798979	1373824	1231553	1019667	1124859	799431	1504684	1203046	1165074	1626869	620840	1080092	1420449	1446409	1216930	940266	1605734	1215148	1402854	1478674	1112556	977298	1476142	1245643	1606894	673086	1294335	1483146	1111575
X-22776					356788	348564	324313	342040	240884	302340	293288	295298	346436	270894	257157	203938	240552	205858	261549	287289	457831	354098	310734	311496	170481	194070	226438	299993	439387	312234	274558	231606	316040	192917	221532	237150	414874	248589	215253	234381	295995	279077	198145	292098	554376	245753	279581	246344	216897
X-22835								93909	364674	446209		388464		53104		85709	76458	416378			414308	49079		42950	656868		396181	55315			46588	460715	58296	413247	373290					346685	40711		31805	38334	45944	337939	23343		847600
X-23587					661318	32956554	11747616	30263600	12719365	1273854	20338936	31055872	6917982	49467808	21052728	594275	8813037	12873076	15505111	12542765	9363000	2274852	9024660	23941108	22119340	15753418	34115904	1346253	6404883	11380695	5132853	17950388	32015772	42739108	3452243	564600	38201200	34515928	14409540	2880261	10705527	17533932	750136	33781184	13774965	5984356	44927104	13490828	33750240
X-23593					1516745	1436508	1451115	1280296	982526	955576	1.04854e+06	1016792	1414540	1504033	1255540	1151224	1177541	1051752	1171764	1138986	1.34075e+06	1308612	1160236	1025614	1164700	1110998	1183842	1317860	1332774	1396935	1350962	1170471	1019683	1600588	1098655	1126478	1426003	1535721	1601827	1161104	1158505	964712	1388882	974174	1159978	1119889	1344180	1205261	1012190
X-23636					14414657	27183328	23269624	19722192	19193120	21032380	16180264	19314796	20098240	22101416	23258214	16653684	16574859	21717284	16354804	31145080	26088356	33432760	19867310	14878234	14275646	22241834	21992434	19080720	13947541	23950812	19016164	20614196	19418516	16830440	16640766	19915644	16111636	13333103	15344893	29464406	25850000	27979100	16789570	18266354	28639756	21937656	22852684	16659569	20304144
X-23639					787871	704144	532058	622293	782248	729657	583296	619748	588538	573081	714542	870538	546904	659087	439778	783377	999656	1275992	448080	399689	749695	522764	1.03577e+06	770254	478616	738719	530751	877972	515229	978768	985770	792493	474319	423015	854791	939609	642195	846511	818518	460902	540092	595068	494366	764588	891049
X-23665					644917	850048	1003373	2004709	840363	196864	297741	202780	945958	497911	280693	277511	455619	487661	583476	162912	484680	459946	456191	737969	366000	321349	104248	188374	261854	85194	566531	175490	235337	184949	393731	278642	429464	550938	316967	209176	299208	319415	1014732	356592	563764	586890	398266	345789	240106
X-23678					276236	232167	200069	388544	363472	135723	78254	175677	256841	139334	79188	49113	88253	82393	345705	175409	160056	395497	130822	30688	245178	99577	133249	206150	103646	243246	44625	68213	163822	264560	212647	166016	137037	134610	101431	129980	165619	82169	379697	156750	190966	59410	143417	165258	29808
X-23739					1186220	1130494	1132298	1078632	814357	726957	863942	589018	1219436	1029349	1301436	557604	840214	1201923	712669	707571	1171644	934471	878663	964683	1433178	1050077	522054	565631	1137631	678355	1204734	613162	709286	619676	543653	620315	852289	1088708	1233026	523535	672166	664301	894836	696044	715670	1191454	842407	941009	650139
X-23782					246871	1723677	613421	3034589	505942	594937	966438	851757	1589200	695299	797675	338130	1.80478e+06	289133	647772	800900	605512	189238	908228	4900534	453041	523450	529964	440597	1892937	1046121	1510278	421515	1808296	376218	535873	571886	1318693	551123	476962	329107	758434	622250	312752	1405422	2341703	427829	570180	755510	387381
X-23974					236056	640523	392940	985126	226561	614487	495926	387339	733393	327337	413649	193358	503452	206578	249424	533209	341552	238611	726210	902618	276770	292718	427730	205374	822981	579999	590257	407401	624725	303041	298455	283785	554841	385984	436140	466205	426801	514786	136503	641681	2546821	345042	403550	491196	359131
X-23997					281548	392627	72235	416068				67827	690627		593080	294451	510810	128594	472313	153866	293174		117258		133693		510669	171558	356780	585540		515986	128706	485748	355149	126362	125318	295621	260297	74294	45468	535883		144122	155096			697529	530785
X-24295					455496	392946	413092	435536	626291	877277	1075436	928129	369023	1806391	757843	466738	425487	816032	466954	499198	884773	637644	722228	925546	769380	663015	653096	421308	502054	521264	630001	377605	817607	594879	324271	406604	935975	630527	746545	660757	370163	230568	553435	428966	481680	806352	482023	698856	539176
X-24306					299540	1022132		333232	438823	480195	420964	496900	751898	586366	622412	614670	363203	695225	304476	899072	523730	758001	423328	362432	437490	522912	624424	583920	522412	505738	500342	739391	588917		296781	664761	329250	411378	369042	596757	867915	605067	247282	436585	596120	533730	853569	255847	466310
X-24307					724175	1803490	950051	997945	1074651	1292780	1098717	1126770	1302950	1114743	1530743	1061259	930954	1446729	744793	1786465	1410799	1600115	1017280	852456	840302	1181685	1511005	1119739	908486	1673710	1205956	1351128	1308480	967498	1048798	1193959	969033	883330	929393	1653664	1844363	1.5689e+06	668307	912124	1406963	1330711	1289521	988823	1209991
X-24328					331233	600720	364303	382165	214281	491835	443655	378448	501458	423561	471008	258093	222630	241372	371323	687583	306416	299746	371043	349438	500741	307177	622567	315547	384525	501177	266810	419354	746468	556563	285685	395424	414861	391674	392444	339200	302205	233407	345950	508721	446251	418989	311893	411987	336604
X-24337					23268	65434		72201	50392	27119	44339	37052	47373		21253	44088	34000		31010	48390	68558	45395	57542	40986	51858	32790	37479	32428	29777	43464	33140	30871	44749	55087	54082	44134	41648	21779	44843	45257	50354	26128	39924	23557		39124	40323	39156
X-24425					882523	232614		314597	120860	692586		947452	608230		373169		282949	330242	168738		720654	656398		267405	722586	652189	354564	652738	465913	244262	532776	354626		184284	219415	183970		913595	430622	578292			489654		416358	1496465	573517	747217	515990
X-24456					233694	355832	464055	322301	221406	635172	244096	260505	304436	225799	232356	211094	180794	288604	224858	326982	207504	354791	292179	328211	164011	168537	174850	252561	261206	201021		201658	143065	181718	184258	277324	163223	245513	168917	222183	378697	233271	309231	340595	542579	429206	206447	217604	216306
X-24518					142587	226008	238937	245506	147352	220525	329350	118805	268938	249157	265989	233880	186060	169404	229698	239247	230647	210941	310936	275811	94634	217152	325038	225065	360899	355774	475645	224540	162020	243074	216770	247532	254920	365625	355438	163964	172564	202268	234768	238783	154278	150761	113008	181072	159697
X-24548					640468	1601116	955292	1570795	1661848	195178	167721	430336	1211149	734060	121495	75169	653810	294124	3174178	642595	137967	1315422	550156	192728	434654	127208	282727	636161	230634	737577	131975	159203	1519464	1663675	499932	364184	429007	454128	479585	601688	1105132	575741	1460075	687023	744908	91459	756030	1203908	194431
X-24549					147431	170215	129266	132020	76534	72806	170231	87631	92099	107263	126821	118513	113358	163764	122032	129028	331783	157352	181250	124388	393269	274252	169368	146225	208119	214257	277102	283395	192963	194098	111078	88337	67413		101093	158666	181840	156969	214621	156219	118013	117017	173592	94614	142388
X-24608					714309	609131	513941	453906	398388	520649	455618	722896	548336	603216	600420	556468	388053	490341	441411	445152	622654	449528	487336	472435	485991	584108	467765	520540	568271	507360	499242	587200	531833	548715	590784	518562	377493	667039	385652	399162	571103	413834	689803	567492	609323	1258991	382886	471260	475312
X-24642						28381	32594	133773	21435			30664		20811		15480	34423			19443	35335			46299			40263	15461			18816			32636								17944	35229	19934	34543		21888	38802
X-24665					550950	253221	123171	1158306	432920	123180	118008	920202	293933	88461	64459	79953	42650	219502	136856	80326	1087037	908711	136856	109925	285605	51837	165752	57451	24986	396878	100900	93684	427775	110497	279363	167264	302427	127404	150212	63375		264232	163950	316013	83215	708874	40718	90620	80665
X-24667						50829									404232			220587	32802						95186	67269																			131925	74758
X-24670																		57981			33792	21943			59871	21949																				38662
X-24674					82745	56903	80072		61599	56838	44572		59794	32800		38676	54412			17953	186380	131059	72797	56008							56734		62115		62688	34481	19768	54913	64438	73425	33308	220428	89955	39808	59149		78037	69169	66286
X-24675					247012	137111	142688	350062	134119	67314	48267	406440	102170	83958	89248	74992	85730	135731	155534	94508	241067	457376	147036	94078	245573	69374	103643	51140		249079	39971	158078	200559	226960	213430	91162	161257	150451	217180	136633	123406	285540	265018	165811	74649	48315		260676	87370
X-24748					2.78268e+06	1469509	1845432	1972546	5153531	8629228	882808	8819636	1436355	1958406	1126710	2870521	13640610	4434871	1691770	846420	13292583	2230087	2553144	4259815	6.46971e+06	1202449	11909057	2.68057e+06	3167552	1069656	3151689	9091033	3758691	5483447	9081848	2463782	2878878	2114660	767364	8.18634e+06	1981050	1282529	1917419	2177329	2170397	4607646	1.5871e+06	1228474	9533291
X-24952					2377045	3131084	2562453	2499740	2.86458e+06	2502633	2250858	2360455	2481506	2921791	2246120	2776207	2225625	3435767	2351552	1867514	2161605	2994443	2449992	3.24556e+06	2409703	1946403	1824852	2354491	3023533	2727623	2343470	2049466	2590136	2.05e+06	2029745	2.61842e+06	2185141	2571751	2422168	1960671	2043702	2327042	2352267	2239342	2801394	2664052	2184006	2296591	2374803
X-24978					1098204	398746	1203773	247539	264589	388567	573885	423585	625473	727689	486906	845891	326298	512008	1799578	1446063	164250	2246142	2506495		1657002	1178950	915282	664346	1201088	1315991	192352	1443720	354478	537565	180917	342507	647967	642380	597467	899200	710475	519764	1272136	693146	1857944	163810	752914	1130656	292747
X-25035					187513	232976	137340	118588	129296	267107	228787	189539	230608	599157	510208	265378	99531	299386	212320	135085	776657	125636	279597	427069	210003	249730	133418	88749	308187	143511	372107	159894	233042	85940	107486	115866	99845	312443	263035	111252	154861	264241	65866	211927	218278	538391	129161	267823	419044
X-25172					26459060	28048704	23721744	19806310	17497786	18894932	13953406	16586729	17801784	18545876	26722302	17281908	20637904	35916140	17097428	21087264	28327186	27781276	20139816	17691170	30556704	24762958	24451958	25765194	17586102	32395364	33710964	27963022	17450320	18946126	18394632	20357076	21484010	12978228	15247162	26603286	27842448	34008836	21443610	24287420	23235084	27643618	28140058	22187572	25928856
X-25265					22688732	19556706	19725168	18146924	20655580	17768658	12658434	17882704	21044272	13075438	24659770	20440976	23172234	13709672	18473372	13687499	20260392	16753840	10899051	13314113	20534070	21977296	20191718	19070082	21506598	22795564	16663233	16510412	18425484	17400670	26627328	22674472	18918688	19474874	23360538	19908364	14415260	19420120	24382926	17119440	21105152	18955712	13159964	15657220	21711970
X-25310					2.09577e+06	4066354	3545391	2151336	3.56898e+06	2442197	3034359	3128231	4790077	5124744	2732062	1186450	1536926	2841980	3627130	3.46382e+06	4840116	1967926	3378902	2706399	2501545	3047588	3185927	1263240	3808807	3919965	3.32119e+06	4.17719e+06	3194693	2813928	2653209	1372051	3.55227e+06	3654222	4167961	3290581	3709816	3150547	1487270	2440410	5517965	3.45509e+06	3274400	4506570	2635933
X-25343					1564014	949537	1080388	1173656	1218894	1321504	1.48244e+06	1450105	1178172	3116606	3148510	2262502	1145788	2810130	788395	823577	2129988	787402	1748335	2.75108e+06	2116705	1724025	992227	905755	1.56766e+06	1170145	1922073	1319003	1319969	1171197	1.51464e+06	935224	2.04596e+06	2112193	2369394	1135048	731532	823328	944761	1198592	837415	3.28052e+06	880460	1847663	2599797
X-25387					24986	166345	90110	440065		55668	74284	33204	204446	126375	102046		374209	42348	53484		77235	65816	174061	328257			47391		144700	125967	388616	37111	393392	64684			217446	70307	71978	52832	60517			149307	385384	48556		104869	75224
X-25419					454129	1417154	1087412		183808	388704	13073629	254986	1720056	761458	15441961	415230	274638	242137	805137	6595711	470152	213781	1861470	362907	265390	577557	405488	186799	1854934	13882197	142610	471982	186698	250321	191217	200148	795888	1512106	13190759	153386	739547	9176219	252381	1190886	218418	216453	588986	9766992	424107
X-25422					31624		80953		24258		71522	41929	94517			49782	48887		62104	33826	68974	44873	109347	61162	51107	47178	34763	48326	71461	57567	86175	46502	44168	68779	43708		78885	95723	115198	35863	33142		27237		64475		46017	45577	42162
X-25454					300541	139387	156275	143849	118183	92805	135597	169700	95530	189503	198281	102078	151733	124257	140235	147706	103785	161027	166468	99834	106074	83607	119879	142278	86068	178628	117835	113181	187147	127554	99935	138362	165747	165156	200469	133157	130793	176081	115714	98850	122567	64011	120060	177419	84933
X-25514					559387	1724775	999374	730553	495758	12167584	1089291	1754089	1259170	563915	1508472	1803201	5295428	1688409	1153563	1355655	676186	3776577	1500868	5733566	1320230	1271413	1561267	952353	5.75832e+06	5544423	1194062	764081	831118	593447	813184	623887	4385439	1038087	640687	848955	588877	676448	959100	3452451	1112687	923141	2487187	157741	2276535
X-25516					487318	106604	106237	169032	172903			210441	50254	589590	123956	630358	238331	83423	248573	75056	996305	252183	55864	34171	289519	215683	1.66404e+06	141378		269004	80844	139506	145754	500653	164973	489876		141029	108848	905833	381713	72023	353944	82265	83716	191838	243289	219905	245807
X-25519					6525582	1105297	1256016	1100168	723923	801471	805488	4.09353e+06	3380318	1420735	796077	884872	713646	2744558	1324365	525387	2401458	834159	1378951	1292968	1189207	4193257	765900	4728385	3185376	775617	3483703	585856	2474699	903414	1253720	1183148	1181685	2579425	1520834	2221329	1757455	1602006	1359389	1136433	5568647	5942416	3.25647e+06	2794355	616963
X-25877					326456	572554	460991	687059	336309	780966	580971	593388	337793	738640	2629328	596226	544250	1562799	457575	546208	682698	452237	543366	595742	1756720	1426591	495222	346199	523793	414232	711360	441803	482455	452482	208184	573901	183911	298207	418065	403640	415970	478412	272537	498889	530380	1332111	263957	649342	469580
X-25948					1.85727e+06	1875773	1.81343e+06	2815667	1143047	1665880	1166467	1646370	2688743	1891420	1712141	2106371	1958437	846180	1409053	1072657	1964196	1311581	2.01809e+06	1761012	1587444	1172970	1.94099e+06	1319498	2192239	2566639	2224782	2285741	1261191	1.81162e+06	1381696	1067352	2952165	2349285	2471060	1.79561e+06	2.04535e+06	2074857	1637432	1608924	1262137	1915354	1438275	3263534	2637268
X-25957					6809034	12255048	11254527	9922993	5328489	5380625	6247770	5075202	10934746	11120849	8132101	5952018	9962370	6004557	8086974	4600598	4325649	5355642	10473494	11345390	6171960	8.02814e+06	4563152	5286302	10961786	4245611	12453548	5338880	13353231	4143879	4743123	5722125	10666674	9106372	5772265	4894520	7.92374e+06	4328178	4347546	10028104	13589944	8377469	6592491	5399406	4898419
X-26035					1449871	1353335	2510794	1353400	1355812	1.62202e+06	1.76748e+06	1683667	1979695	1.70933e+06	1063454	1164603	1262428	962083	1.60072e+06	1641320	1105734	2.03475e+06	2730629	1530237	1616044	1575581	1474209	1602007	1408580	1868298	1.63181e+06	1299593	1594336	1792095	1295889	1331199	2.05871e+06	2195889	2421097	1553003	1128846	1229116	1986337	1542265	1382482	948336	1367834	1849487	1367962
X-26064					694229	382622	294299	226399	170875	363546	197691	417712	304671	326813	415389	192016	195213	454314	273218	256559	317877	300552	201772	215168	350152	326924	153316	355719	318180	164910	387080	243038	306464	317678	549779	236034	137120	810562	231167	210258	234085	207280	490591	484660	335366	713466	268490	252919	236807
X-26107					144112	136470	143478	347110	315041	133184	66324	149342	210875	141288	133522	62594		137613	179743	105658	248722	188396	85079		289783	106730	107551	164711	102021	76704		90608	118093	168639	146942	159401	91479	126515	70919	127927	118068	68972	214795	94568	132730	198233	139306	113911	93202
X-26108					374261	371451	429898	412658	710786	500943	290396	503609	530292	651158	427022	362728	268685	468517	395778	333656	698850	344421	288278	208921	475882	328695	536758	549512	243555	361063	189629	647699	222938	511109	533116	429565	255794	392192	280666	556717	338248	320226	658705	276403	259415	429916	425206	377892	512593
[truncated: 11 more columns]

## Sheet: Table S14
Table S14. Plasma metabolites significantly correlated with glucose tolerance (iAUC of the GTT curve) from the global metabolomics platform
BIOCHEMICAL	SUB PATHWAY	SUPER PATHWAY	P value	q value	R-statistic
creatinine	Creatine Metabolism	Amino Acid	0.040158	0.728199	-0.277619
guanidinoacetate	Creatine Metabolism	Amino Acid	0.017092	0.661587	0.320388
S-methylglutathione	Glutathione Metabolism	Amino Acid	0.0153774	0.661587	0.325297
4-guanidinobutanoate	Guanidino and Acetamido Metabolism	Amino Acid	0.022632	0.688012	0.306968
1-methyl-4-imidazoleacetate	Histidine Metabolism	Amino Acid	0.0215234	0.681573	0.309411
4-imidazoleacetate	Histidine Metabolism	Amino Acid	0.00750621	0.553298	0.356744
histidine	Histidine Metabolism	Amino Acid	0.00873629	0.553298	0.350342
isobutyrylglycine (C4)	Leucine, Isoleucine and Valine Metabolism	Amino Acid	0.0256569	0.690807	-0.300781
isovalerylcarnitine (C5)	Leucine, Isoleucine and Valine Metabolism	Amino Acid	0.0459915	0.728199	0.270247
N6,N6,N6-trimethyllysine	Lysine Metabolism	Amino Acid	0.0371582	0.728199	0.28176
N6-methyllysine	Lysine Metabolism	Amino Acid	0.00789453	0.553298	0.35463
hypotaurine	Methionine, Cysteine, SAM and Taurine Metabolism	Amino Acid	0.0458998	0.728199	0.270357
indoxyl glucuronide	Tryptophan Metabolism	Amino Acid	0.048226	0.744013	0.267626
N-acetylkynurenine (2)	Tryptophan Metabolism	Amino Acid	0.01199	0.569523	0.336561
picolinate	Tryptophan Metabolism	Amino Acid	0.00431139	0.553298	0.379118
3-(4-hydroxyphenyl)lactate (HPLA)	Tyrosine Metabolism	Amino Acid	0.0408825	0.728199	0.276657
3-amino-2-piperidone	Urea cycle; Arginine and Proline Metabolism	Amino Acid	0.0107083	0.569523	0.34155
mannose	Fructose, Mannose and Galactose Metabolism	Carbohydrate	0.0421418	0.728199	-0.275019
glucose	Glycolysis, Gluconeogenesis, and Pyruvate Metabolism	Carbohydrate	0.0263597	0.690807	-0.299432
nicotinamide	Nicotinate and Nicotinamide Metabolism	Cofactors and Vitamins	0.0430376	0.728199	-0.273878
trigonelline (N'-methylnicotinate)	Nicotinate and Nicotinamide Metabolism	Cofactors and Vitamins	0.00501462	0.553298	0.373172
deoxycarnitine	Carnitine Metabolism	Lipid	0.00160491	0.406577	0.415549
N-linoleoyltaurine	Endocannabinoid	Lipid	0.032386	0.728199	0.288957
2R,3R-dihydroxybutyrate	Fatty Acid, Dihydroxy	Lipid	0.0258446	0.690807	-0.300418
2-hydroxyoleate	Fatty Acid, Monohydroxy	Lipid	0.0380092	0.728199	-0.280558
X-17146	N/A	N/A	0.0188263	0.661587	0.315833
X-17335	N/A	N/A	0.0197477	0.661587	-0.313556
X-17654	N/A	N/A	0.0400003	0.728199	0.27783
X-19438	N/A	N/A	0.0188162	0.661587	0.315858
X-23678	N/A	N/A	0.0235396	0.688082	-0.305042
X-24295	N/A	N/A	0.0373502	0.728199	0.281487
X-25343	N/A	N/A	0.0388292	0.728199	0.279421
X-25419	N/A	N/A	0.0200217	0.661587	0.312896
X-25877	N/A	N/A	0.0352804	0.728199	0.284495
allantoin	Purine Metabolism, (Hypo)Xanthine/Inosine containing	Nucleotide	0.049461	0.744013	-0.266219
cytidine	Pyrimidine Metabolism, Cytidine containing	Nucleotide	0.0334408	0.728199	0.287294
3-aminoisobutyrate	Pyrimidine Metabolism, Thymine containing	Nucleotide	0.00956589	0.559236	0.346453
5,6-dihydrothymine	Pyrimidine Metabolism, Thymine containing	Nucleotide	0.0499272	0.744013	0.265695
isoleucylglycine	Dipeptide	Peptide	0.00841936	0.553298	0.351912
gamma-glutamylisoleucine	Gamma-glutamyl Amino Acid	Peptide	0.0297719	0.728199	-0.293282
gamma-glutamylthreonine	Gamma-glutamyl Amino Acid	Peptide	0.01194	0.569523	-0.336747
N-methylpipecolate	Bacterial/Fungal	Xenobiotics	0.0450124	0.728199	0.271429
4-ethylphenyl sulfate	Benzoate Metabolism	Xenobiotics	0.0405856	0.728199	0.27705
4-methylcatechol sulfate	Benzoate Metabolism	Xenobiotics	0.0325218	0.728199	0.28874
ectoine	Chemical	Xenobiotics	0.000328918	0.249977	0.466669
O-sulfo-L-tyrosine	Chemical	Xenobiotics	0.00635362	0.553298	0.363634
thioproline	Chemical	Xenobiotics	0.0173518	0.661587	-0.319681
2,3-dihydroxyisovalerate	Food Component/Plant	Xenobiotics	0.0447709	0.728199	-0.271723
betonicine	Food Component/Plant	Xenobiotics	0.00691436	0.553298	0.360157
homostachydrine	Food Component/Plant	Xenobiotics	0.00144104	0.406577	0.419286
stachydrine	Food Component/Plant	Xenobiotics	0.00744616	0.553298	0.35708

## Sheet: Table S15
Table S15. Plasma metabolites significantly altered (ANOVA, q <0.05, 773 metabolites) between the groups fed different experimental western diets measured by the complex lipid panel platform
BIOCHEMICAL	SUB PATHWAY	SUPER PATHWAY	P value	q value
CE(12:0)	CE Ester	Cholesterol Ester	5.03061e-05	8.82364e-05
CE(14:1)	CE Ester	Cholesterol Ester	2.09608e-07	5.21248e-07
CE(15:0)	CE Ester	Cholesterol Ester	0.000270076	0.000436955
CE(16:0)	CE Ester	Cholesterol Ester	0.00397059	0.00558735
CE(16:1)	CE Ester	Cholesterol Ester	9.18392e-06	1.76181e-05
CE(17:0)	CE Ester	Cholesterol Ester	1.15292e-11	6.19284e-11
CE(18:0)	CE Ester	Cholesterol Ester	1.11687e-06	2.46446e-06
CE(18:1)	CE Ester	Cholesterol Ester	9.02121e-08	2.40907e-07
CE(18:2)	CE Ester	Cholesterol Ester	1.38697e-09	4.88295e-09
CE(18:3)	CE Ester	Cholesterol Ester	9.00919e-08	2.40907e-07
CE(18:4)	CE Ester	Cholesterol Ester	1.50029e-22	1.00734e-20
CE(20:0)	CE Ester	Cholesterol Ester	0.000356933	0.000565796
CE(20:1)	CE Ester	Cholesterol Ester	0.00365016	0.00517736
CE(20:2)	CE Ester	Cholesterol Ester	9.26827e-14	7.92016e-13
CE(20:3)	CE Ester	Cholesterol Ester	1.34249e-17	2.74334e-16
CE(20:4)	CE Ester	Cholesterol Ester	6.89191e-19	1.79956e-17
CE(20:5)	CE Ester	Cholesterol Ester	1.59579e-30	1.50004e-27
CE(22:0)	CE Ester	Cholesterol Ester	1.31029e-25	2.46334e-23
CE(22:1)	CE Ester	Cholesterol Ester	8.38111e-10	3.07744e-09
CE(22:2)	CE Ester	Cholesterol Ester	0.00039493	0.000621833
CE(22:4)	CE Ester	Cholesterol Ester	6.41555e-08	1.76851e-07
CE(22:5)	CE Ester	Cholesterol Ester	1.85456e-08	5.44777e-08
CE(22:6)	CE Ester	Cholesterol Ester	9.59771e-13	6.35341e-12
CE(24:0)	CE Ester	Cholesterol Ester	1.1671e-05	2.17673e-05
CE(24:1)	CE Ester	Cholesterol Ester	2.38829e-12	1.45779e-11
CER(16:0)	Ceramide	Ceramide	3.15009e-06	6.42318e-06
CER(18:0)	Ceramide	Ceramide	1.16759e-07	3.0487e-07
CER(18:1)	Ceramide	Ceramide	3.4106e-07	8.09586e-07
CER(20:0)	Ceramide	Ceramide	1.63694e-09	5.65708e-09
CER(20:1)	Ceramide	Ceramide	2.13475e-05	3.87387e-05
CER(22:0)	Ceramide	Ceramide	8.28715e-10	3.05487e-09
CER(22:1)	Ceramide	Ceramide	5.03135e-05	8.82364e-05
CER(24:0)	Ceramide	Ceramide	8.81831e-11	4.04352e-10
CER(24:1)	Ceramide	Ceramide	0.00652251	0.00891157
CER(26:0)	Ceramide	Ceramide	0.0184981	0.0239178
CER(26:1)	Ceramide	Ceramide	2.67033e-09	8.99681e-09
DAG(12:0/18:0)	DAG Ester	Diacylglycerol	0.0357166	0.043887
DAG(12:0/18:2)	DAG Ester	Diacylglycerol	0.0231819	0.0292104
DAG(14:0/18:3)	DAG Ester	Diacylglycerol	0.0003656	0.000578559
DAG(14:0/20:4)	DAG Ester	Diacylglycerol	0.0263031	0.0327482
DAG(14:0/22:6)	DAG Ester	Diacylglycerol	2.25886e-09	7.69105e-09
DAG(14:1/18:1)	DAG Ester	Diacylglycerol	0.00300419	0.00430478
DAG(15:0/18:2)	DAG Ester	Diacylglycerol	0.0378917	0.0461974
DAG(16:0/18:0)	DAG Ester	Diacylglycerol	0.00492146	0.00686375
DAG(16:0/18:1)	DAG Ester	Diacylglycerol	0.000758561	0.00116893
DAG(16:0/18:2)	DAG Ester	Diacylglycerol	0.000205772	0.000338748
DAG(16:0/18:3)	DAG Ester	Diacylglycerol	0.00116294	0.00175728
DAG(16:0/20:3)	DAG Ester	Diacylglycerol	5.5156e-06	1.09845e-05
DAG(16:0/20:4)	DAG Ester	Diacylglycerol	0.00201006	0.00295228
DAG(16:0/20:5)	DAG Ester	Diacylglycerol	2.66132e-15	3.29164e-14
DAG(16:0/22:5)	DAG Ester	Diacylglycerol	3.34904e-08	9.53968e-08
DAG(16:0/22:6)	DAG Ester	Diacylglycerol	2.07716e-10	8.67791e-10
DAG(16:1/18:1)	DAG Ester	Diacylglycerol	8.29237e-05	0.000140955
DAG(16:1/18:2)	DAG Ester	Diacylglycerol	9.87475e-06	1.87521e-05
DAG(16:1/18:3)	DAG Ester	Diacylglycerol	0.00210501	0.00308691
DAG(16:1/20:0)	DAG Ester	Diacylglycerol	0.00682911	0.00930342
DAG(16:1/20:2)	DAG Ester	Diacylglycerol	0.00489166	0.00683233
DAG(16:1/20:4)	DAG Ester	Diacylglycerol	0.014442	0.0190133
DAG(16:1/22:6)	DAG Ester	Diacylglycerol	5.4911e-11	2.62012e-10
DAG(18:0/18:1)	DAG Ester	Diacylglycerol	7.28279e-06	1.43518e-05
DAG(18:0/18:2)	DAG Ester	Diacylglycerol	8.27712e-06	1.61087e-05
DAG(18:0/18:3)	DAG Ester	Diacylglycerol	0.0221411	0.0280493
DAG(18:0/22:6)	DAG Ester	Diacylglycerol	1.36846e-11	7.22671e-11
DAG(18:1/18:1)	DAG Ester	Diacylglycerol	4.73458e-08	1.33649e-07
DAG(18:1/18:2)	DAG Ester	Diacylglycerol	9.93669e-09	3.03263e-08
DAG(18:1/20:1)	DAG Ester	Diacylglycerol	0.000112628	0.000189392
DAG(18:1/20:2)	DAG Ester	Diacylglycerol	1.32658e-10	5.74646e-10
DAG(18:1/20:3)	DAG Ester	Diacylglycerol	3.52155e-14	3.59811e-13
DAG(18:1/20:4)	DAG Ester	Diacylglycerol	2.60285e-06	5.37732e-06
DAG(18:1/20:5)	DAG Ester	Diacylglycerol	2.02735e-23	2.38213e-21
DAG(18:1/22:4)	DAG Ester	Diacylglycerol	8.46588e-06	1.63743e-05
DAG(18:1/22:5)	DAG Ester	Diacylglycerol	8.04407e-09	2.50378e-08
DAG(18:1/22:6)	DAG Ester	Diacylglycerol	7.17976e-15	8.33207e-14
DAG(18:2/18:3)	DAG Ester	Diacylglycerol	2.71765e-07	6.55023e-07
DAG(18:2/20:3)	DAG Ester	Diacylglycerol	3.82323e-12	2.27458e-11
DAG(18:2/20:4)	DAG Ester	Diacylglycerol	3.81907e-07	8.95244e-07
DAG(18:2/20:5)	DAG Ester	Diacylglycerol	2.06882e-24	2.77813e-22
DAG(18:2/22:4)	DAG Ester	Diacylglycerol	1.00953e-08	3.07106e-08
DAG(18:2/22:5)	DAG Ester	Diacylglycerol	3.08193e-11	1.54921e-10
DAG(18:2/22:6)	DAG Ester	Diacylglycerol	4.32197e-16	6.15554e-15
DCER(18:0)	Dihydroceramide	Dihydroceramide	2.19183e-07	5.40766e-07
DCER(18:1)	Dihydroceramide	Dihydroceramide	0.0126767	0.0168069
DCER(20:1)	Dihydroceramide	Dihydroceramide	0.0306469	0.0379554
DCER(22:0)	Dihydroceramide	Dihydroceramide	0.0280259	0.0348009
DCER(22:2)	Dihydroceramide	Dihydroceramide	0.00634348	0.00867958
DCER(24:0)	Dihydroceramide	Dihydroceramide	4.64065e-05	8.18426e-05
DCER(24:1)	Dihydroceramide	Dihydroceramide	0.00335294	0.00476818
HCER(14:0)	Hexosylceramide	Hexosylceramide	1.69318e-06	3.58465e-06
HCER(16:0)	Hexosylceramide	Hexosylceramide	1.56425e-09	5.4258e-09
HCER(18:0)	Hexosylceramide	Hexosylceramide	2.57928e-07	6.24878e-07
HCER(18:1)	Hexosylceramide	Hexosylceramide	2.89608e-07	6.96244e-07
HCER(20:0)	Hexosylceramide	Hexosylceramide	8.41327e-11	3.8958e-10
HCER(20:1)	Hexosylceramide	Hexosylceramide	1.3335e-08	4.01758e-08
HCER(22:0)	Hexosylceramide	Hexosylceramide	1.58039e-11	8.25317e-11
HCER(22:1)	Hexosylceramide	Hexosylceramide	1.46558e-06	3.13815e-06
HCER(24:0)	Hexosylceramide	Hexosylceramide	3.74137e-10	1.4715e-09
HCER(24:1)	Hexosylceramide	Hexosylceramide	6.86233e-07	1.55811e-06
HCER(26:1)	Hexosylceramide	Hexosylceramide	1.6398e-08	4.84722e-08
LCER(16:0)	Lactosylceramide	Lactosylceramide	5.15464e-07	1.19051e-06
LCER(18:0)	Lactosylceramide	Lactosylceramide	4.73419e-10	1.82036e-09
LCER(18:1)	Lactosylceramide	Lactosylceramide	5.41275e-05	9.4222e-05
LCER(20:1)	Lactosylceramide	Lactosylceramide	1.8299e-07	4.62395e-07
LCER(22:0)	Lactosylceramide	Lactosylceramide	9.21898e-12	5.00916e-11
LCER(22:1)	Lactosylceramide	Lactosylceramide	8.67434e-11	3.997e-10
LCER(24:0)	Lactosylceramide	Lactosylceramide	0.00172671	0.00255206
LCER(24:1)	Lactosylceramide	Lactosylceramide	2.38781e-05	4.31643e-05
LPC(15:0)	LPC Ester	Lysophosphatidylcholine	0.022878	0.0289049
LPC(16:0)	LPC Ester	Lysophosphatidylcholine	0.0149968	0.0196064
LPC(16:1)	LPC Ester	Lysophosphatidylcholine	1.19887e-06	2.62079e-06
LPC(17:0)	LPC Ester	Lysophosphatidylcholine	3.92989e-07	9.16649e-07
LPC(18:0)	LPC Ester	Lysophosphatidylcholine	0.000451029	0.000707792
LPC(18:1)	LPC Ester	Lysophosphatidylcholine	2.15338e-10	8.91709e-10
LPC(18:2)	LPC Ester	Lysophosphatidylcholine	9.52258e-07	2.11114e-06
LPC(18:3)	LPC Ester	Lysophosphatidylcholine	6.24029e-05	0.000107631
LPC(20:1)	LPC Ester	Lysophosphatidylcholine	3.71914e-10	1.46891e-09
LPC(20:2)	LPC Ester	Lysophosphatidylcholine	6.86496e-08	1.87045e-07
LPC(20:3)	LPC Ester	Lysophosphatidylcholine	1.81684e-17	3.41565e-16
LPC(20:4)	LPC Ester	Lysophosphatidylcholine	4.82422e-23	5.03863e-21
LPC(20:5)	LPC Ester	Lysophosphatidylcholine	2.72241e-19	8.25504e-18
LPC(22:1)	LPC Ester	Lysophosphatidylcholine	1.11716e-22	8.75106e-21
LPC(22:4)	LPC Ester	Lysophosphatidylcholine	4.94991e-13	3.49843e-12
LPC(22:5)	LPC Ester	Lysophosphatidylcholine	4.62075e-05	8.16448e-05
LPC(22:6)	LPC Ester	Lysophosphatidylcholine	1.16067e-06	2.54319e-06
LPE(16:0)	LPE Ester	Lysophosphatidylethanolamine	0.0042319	0.00592844
LPE(16:1)	LPE Ester	Lysophosphatidylethanolamine	3.09232e-10	1.25292e-09
LPE(17:0)	LPE Ester	Lysophosphatidylethanolamine	2.43975e-06	5.08506e-06
LPE(18:0)	LPE Ester	Lysophosphatidylethanolamine	1.60367e-06	3.40281e-06
LPE(18:1)	LPE Ester	Lysophosphatidylethanolamine	3.80569e-11	1.87296e-10
LPE(18:2)	LPE Ester	Lysophosphatidylethanolamine	1.52638e-06	3.26091e-06
LPE(18:3)	LPE Ester	Lysophosphatidylethanolamine	0.00494579	0.00688747
LPE(20:1)	LPE Ester	Lysophosphatidylethanolamine	1.32333e-10	5.74646e-10
LPE(20:2)	LPE Ester	Lysophosphatidylethanolamine	3.71997e-06	7.53615e-06
LPE(20:3)	LPE Ester	Lysophosphatidylethanolamine	2.46022e-15	3.08347e-14
LPE(20:4)	LPE Ester	Lysophosphatidylethanolamine	8.70226e-14	7.6186e-13
LPE(20:5)	LPE Ester	Lysophosphatidylethanolamine	1.17845e-07	3.06854e-07
LPE(22:5)	LPE Ester	Lysophosphatidylethanolamine	0.0191221	0.0246568
LPE(22:6)	LPE Ester	Lysophosphatidylethanolamine	0.0216169	0.0275711
MAG(12:0)	Ester	MAG	0.0379852	0.0462515
MAG(18:1)	Ester	MAG	0.00765809	0.0103876
MAG(18:2)	Ester	MAG	0.000268243	0.000434738
MAG(18:3)	Ester	MAG	2.56124e-05	4.6122e-05
MAG(18:4)	Ester	MAG	1.1444e-05	2.1418e-05
MAG(20:1)	Ester	MAG	8.93531e-11	4.07728e-10
MAG(20:5)	Ester	MAG	0.00511487	0.00711239
MAG(22:1)	Ester	MAG	2.18994e-13	1.63377e-12
MAG(22:6)	Ester	MAG	0.00269383	0.0039052
PC(14:0/18:1)	PC Ester	Phosphatidylcholine	0.000616895	0.000960069
PC(14:0/18:2)	PC Ester	Phosphatidylcholine	0.00328191	0.00467423
PC(14:0/20:3)	PC Ester	Phosphatidylcholine	7.38368e-08	2.00597e-07
PC(14:0/20:4)	PC Ester	Phosphatidylcholine	3.0017e-16	4.34092e-15
PC(14:0/20:5)	PC Ester	Phosphatidylcholine	8.3956e-06	1.63055e-05
PC(14:0/22:6)	PC Ester	Phosphatidylcholine	1.6571e-07	4.22133e-07
PC(15:0/18:1)	PC Ester	Phosphatidylcholine	1.13264e-05	2.12511e-05
PC(15:0/18:2)	PC Ester	Phosphatidylcholine	0.0315435	0.0390144
PC(15:0/20:4)	PC Ester	Phosphatidylcholine	0.000825023	0.00126307
PC(15:0/22:6)	PC Ester	Phosphatidylcholine	0.0123992	0.0164622
PC(16:0/16:1)	PC Ester	Phosphatidylcholine	2.02435e-07	5.07436e-07
PC(16:0/18:0)	PC Ester	Phosphatidylcholine	2.38147e-11	1.21662e-10
PC(16:0/18:1)	PC Ester	Phosphatidylcholine	5.60641e-16	7.75004e-15
PC(16:0/18:2)	PC Ester	Phosphatidylcholine	1.6683e-10	7.11936e-10
PC(16:0/18:3)	PC Ester	Phosphatidylcholine	2.07427e-07	5.17192e-07
PC(16:0/20:1)	PC Ester	Phosphatidylcholine	8.83169e-14	7.6186e-13
PC(16:0/20:2)	PC Ester	Phosphatidylcholine	1.39767e-09	4.90228e-09
PC(16:0/20:3)	PC Ester	Phosphatidylcholine	1.93026e-21	9.54969e-20
PC(16:0/20:4)	PC Ester	Phosphatidylcholine	1.41399e-22	1.00734e-20
PC(16:0/20:5)	PC Ester	Phosphatidylcholine	5.61e-22	3.17805e-20
PC(16:0/22:1)	PC Ester	Phosphatidylcholine	3.69918e-10	1.46718e-09
PC(16:0/22:4)	PC Ester	Phosphatidylcholine	5.53519e-13	3.85413e-12
PC(16:0/22:5)	PC Ester	Phosphatidylcholine	1.92158e-05	3.52102e-05
PC(16:0/22:6)	PC Ester	Phosphatidylcholine	3.483e-09	1.1569e-08
PC(17:0/16:1)	PC Ester	Phosphatidylcholine	0.00174501	0.00257505
PC(17:0/18:1)	PC Ester	Phosphatidylcholine	2.98807e-17	5.3722e-16
PC(17:0/18:2)	PC Ester	Phosphatidylcholine	5.85013e-14	5.33896e-13
PC(17:0/20:3)	PC Ester	Phosphatidylcholine	2.01795e-13	1.54217e-12
PC(17:0/20:4)	PC Ester	Phosphatidylcholine	4.38571e-19	1.2883e-17
PC(17:0/20:5)	PC Ester	Phosphatidylcholine	9.37558e-11	4.25751e-10
PC(17:0/22:5)	PC Ester	Phosphatidylcholine	0.0176463	0.0229426
PC(17:0/22:6)	PC Ester	Phosphatidylcholine	0.00832512	0.0112437
PC(18:0/12:0)	PC Ester	Phosphatidylcholine	0.00269625	0.0039052
PC(18:0/16:1)	PC Ester	Phosphatidylcholine	8.67333e-09	2.68188e-08
PC(18:0/18:0)	PC Ester	Phosphatidylcholine	1.70759e-10	7.23032e-10
PC(18:0/18:1)	PC Ester	Phosphatidylcholine	4.38471e-14	4.29336e-13
PC(18:0/18:2)	PC Ester	Phosphatidylcholine	5.40359e-12	3.12818e-11
PC(18:0/18:3)	PC Ester	Phosphatidylcholine	8.70712e-10	3.16248e-09
PC(18:0/20:0)	PC Ester	Phosphatidylcholine	0.00777908	0.0105365
PC(18:0/20:1)	PC Ester	Phosphatidylcholine	1.23718e-09	4.40511e-09
PC(18:0/20:2)	PC Ester	Phosphatidylcholine	2.71317e-08	7.77554e-08
PC(18:0/20:3)	PC Ester	Phosphatidylcholine	2.14485e-18	4.91747e-17
PC(18:0/20:4)	PC Ester	Phosphatidylcholine	1.57879e-20	6.79197e-19
PC(18:0/20:5)	PC Ester	Phosphatidylcholine	7.76593e-16	1.05797e-14
PC(18:0/22:4)	PC Ester	Phosphatidylcholine	2.37037e-16	3.6527e-15
PC(18:0/22:5)	PC Ester	Phosphatidylcholine	1.35722e-05	2.51635e-05
PC(18:0/22:6)	PC Ester	Phosphatidylcholine	1.7547e-10	7.36349e-10
PC(18:1/16:1)	PC Ester	Phosphatidylcholine	2.48027e-08	7.1737e-08
PC(18:1/18:1)	PC Ester	Phosphatidylcholine	1.79094e-12	1.12986e-11
PC(18:1/18:2)	PC Ester	Phosphatidylcholine	3.29992e-10	1.31997e-09
PC(18:1/18:3)	PC Ester	Phosphatidylcholine	0.000204422	0.000337116
PC(18:1/20:1)	PC Ester	Phosphatidylcholine	5.71309e-09	1.82663e-08
PC(18:1/20:2)	PC Ester	Phosphatidylcholine	2.47959e-07	6.03838e-07
PC(18:1/20:3)	PC Ester	Phosphatidylcholine	1.71766e-15	2.21178e-14
PC(18:1/20:4)	PC Ester	Phosphatidylcholine	4.78367e-20	1.95507e-18
PC(18:1/20:5)	PC Ester	Phosphatidylcholine	5.10516e-15	6.07449e-14
PC(18:1/22:1)	PC Ester	Phosphatidylcholine	0.022914	0.0289116
PC(18:1/22:4)	PC Ester	Phosphatidylcholine	2.11837e-07	5.25399e-07
PC(18:1/22:5)	PC Ester	Phosphatidylcholine	0.0134352	0.0177625
PC(18:1/22:6)	PC Ester	Phosphatidylcholine	1.93658e-08	5.65338e-08
PC(18:2/16:1)	PC Ester	Phosphatidylcholine	4.65122e-11	2.24213e-10
PC(18:2/18:2)	PC Ester	Phosphatidylcholine	1.0639e-08	3.22602e-08
PC(18:2/18:3)	PC Ester	Phosphatidylcholine	0.00865744	0.0116757
PC(18:2/20:1)	PC Ester	Phosphatidylcholine	3.61225e-07	8.51006e-07
PC(18:2/20:2)	PC Ester	Phosphatidylcholine	2.41979e-09	8.18201e-09
PC(18:2/20:3)	PC Ester	Phosphatidylcholine	4.46268e-14	4.32466e-13
PC(18:2/20:4)	PC Ester	Phosphatidylcholine	6.08563e-22	3.17805e-20
PC(18:2/20:5)	PC Ester	Phosphatidylcholine	7.55292e-15	8.55391e-14
PC(18:2/22:5)	PC Ester	Phosphatidylcholine	0.0151638	0.0197972
PC(18:2/22:6)	PC Ester	Phosphatidylcholine	4.93689e-08	1.38942e-07
PC(20:0/14:1)	PC Ester	Phosphatidylcholine	0.00309582	0.00442932
PC(20:0/18:1)	PC Ester	Phosphatidylcholine	1.17958e-09	4.24831e-09
PC(20:0/18:2)	PC Ester	Phosphatidylcholine	3.46919e-06	7.04328e-06
PC(20:0/20:4)	PC Ester	Phosphatidylcholine	1.92518e-13	1.48749e-12
PC(20:0/20:5)	PC Ester	Phosphatidylcholine	8.85512e-06	1.70221e-05
PC(20:0/22:6)	PC Ester	Phosphatidylcholine	0.00375061	0.0053096
PE(16:0/18:1)	PE Ester	Phosphatidylethanolamine	0.00140279	0.00210642
PE(16:0/18:2)	PE Ester	Phosphatidylethanolamine	7.12655e-05	0.000121799
PE(16:0/20:3)	PE Ester	Phosphatidylethanolamine	0.0210383	0.0269428
PE(16:0/20:4)	PE Ester	Phosphatidylethanolamine	1.67381e-10	7.11936e-10
PE(16:0/20:5)	PE Ester	Phosphatidylethanolamine	9.10587e-07	2.02832e-06
PE(16:0/22:5)	PE Ester	Phosphatidylethanolamine	2.52543e-06	5.22887e-06
PE(16:0/22:6)	PE Ester	Phosphatidylethanolamine	1.98561e-06	4.18491e-06
PE(18:0/18:0)	PE Ester	Phosphatidylethanolamine	0.00244527	0.00356918
PE(18:0/18:1)	PE Ester	Phosphatidylethanolamine	3.37998e-11	1.68999e-10
PE(18:0/18:2)	PE Ester	Phosphatidylethanolamine	9.35425e-05	0.000158432
PE(18:0/20:1)	PE Ester	Phosphatidylethanolamine	1.25494e-08	3.79306e-08
PE(18:0/20:3)	PE Ester	Phosphatidylethanolamine	1.10192e-13	9.33157e-13
PE(18:0/20:4)	PE Ester	Phosphatidylethanolamine	4.49503e-12	2.65744e-11
PE(18:0/20:5)	PE Ester	Phosphatidylethanolamine	4.03417e-13	2.87281e-12
PE(18:0/22:5)	PE Ester	Phosphatidylethanolamine	3.42805e-05	6.10297e-05
PE(18:0/22:6)	PE Ester	Phosphatidylethanolamine	1.00952e-10	4.51881e-10
PE(18:1/16:1)	PE Ester	Phosphatidylethanolamine	3.21075e-12	1.92236e-11
PE(18:1/18:1)	PE Ester	Phosphatidylethanolamine	0.000281635	0.000452541
PE(18:1/18:2)	PE Ester	Phosphatidylethanolamine	0.0002734	0.000440816
PE(18:1/20:1)	PE Ester	Phosphatidylethanolamine	0.022068	0.0279945
PE(18:1/20:3)	PE Ester	Phosphatidylethanolamine	3.47786e-07	8.21404e-07
PE(18:1/20:4)	PE Ester	Phosphatidylethanolamine	1.60533e-12	1.02654e-11
PE(18:1/20:5)	PE Ester	Phosphatidylethanolamine	2.58026e-17	4.75578e-16
PE(18:1/22:0)	PE Ester	Phosphatidylethanolamine	0.0245697	0.0308764
PE(18:1/22:6)	PE Ester	Phosphatidylethanolamine	2.33411e-10	9.62309e-10
PE(18:2/16:1)	PE Ester	Phosphatidylethanolamine	4.76202e-12	2.79769e-11
PE(18:2/18:2)	PE Ester	Phosphatidylethanolamine	0.00514296	0.0071409
PE(18:2/20:4)	PE Ester	Phosphatidylethanolamine	8.8793e-07	1.98255e-06
PE(18:2/20:5)	PE Ester	Phosphatidylethanolamine	0.0328533	0.0405277
PE(18:2/22:6)	PE Ester	Phosphatidylethanolamine	6.75527e-06	1.33965e-05
PE(O-16:0/18:1)	PE Ether	Phosphatidylethanolamine	6.39253e-09	2.01644e-08
PE(O-16:0/18:2)	PE Ether	Phosphatidylethanolamine	4.90418e-12	2.86331e-11
PE(O-16:0/20:3)	PE Ether	Phosphatidylethanolamine	0.00409751	0.00574874
PE(O-16:0/20:4)	PE Ether	Phosphatidylethanolamine	7.41626e-20	2.68126e-18
PE(O-16:0/20:5)	PE Ether	Phosphatidylethanolamine	9.83716e-06	1.87185e-05
PE(O-16:0/22:4)	PE Ether	Phosphatidylethanolamine	1.66447e-16	2.64702e-15
PE(O-16:0/22:5)	PE Ether	Phosphatidylethanolamine	7.39715e-15	8.47966e-14
PE(O-16:0/22:6)	PE Ether	Phosphatidylethanolamine	6.5314e-08	1.78995e-07
PE(O-18:0/16:0)	PE Ether	Phosphatidylethanolamine	0.0237281	0.0298586
PE(O-18:0/18:0)	PE Ether	Phosphatidylethanolamine	0.000176504	0.000292102
PE(O-18:0/18:1)	PE Ether	Phosphatidylethanolamine	5.54611e-10	2.08598e-09
PE(O-18:0/18:2)	PE Ether	Phosphatidylethanolamine	1.29148e-11	6.85871e-11
PE(O-18:0/20:1)	PE Ether	Phosphatidylethanolamine	0.000288705	0.000461535
PE(O-18:0/20:3)	PE Ether	Phosphatidylethanolamine	1.06625e-16	1.72805e-15
PE(O-18:0/20:4)	PE Ether	Phosphatidylethanolamine	2.72781e-25	4.27357e-23
PE(O-18:0/20:5)	PE Ether	Phosphatidylethanolamine	2.14711e-19	6.72761e-18
PE(O-18:0/22:4)	PE Ether	Phosphatidylethanolamine	4.59525e-19	1.30895e-17
PE(O-18:0/22:5)	PE Ether	Phosphatidylethanolamine	2.65503e-10	1.0804e-09
PE(O-18:0/22:6)	PE Ether	Phosphatidylethanolamine	8.1961e-07	1.83874e-06
PE(P-16:0/16:0)	PE Plasmalogen	Phosphatidylethanolamine	0.000193815	0.000320187
PE(P-16:0/18:1)	PE Plasmalogen	Phosphatidylethanolamine	3.56202e-13	2.59558e-12
PE(P-16:0/18:2)	PE Plasmalogen	Phosphatidylethanolamine	6.74748e-11	3.17132e-10
PE(P-16:0/20:3)	PE Plasmalogen	Phosphatidylethanolamine	1.57173e-17	3.14346e-16
PE(P-16:0/20:4)	PE Plasmalogen	Phosphatidylethanolamine	1.58961e-20	6.79197e-19
PE(P-16:0/20:5)	PE Plasmalogen	Phosphatidylethanolamine	1.3773e-13	1.13567e-12
PE(P-16:0/22:4)	PE Plasmalogen	Phosphatidylethanolamine	5.25783e-22	3.17805e-20
PE(P-16:0/22:5)	PE Plasmalogen	Phosphatidylethanolamine	9.78293e-13	6.43073e-12
PE(P-16:0/22:6)	PE Plasmalogen	Phosphatidylethanolamine	0.00135604	0.00203949
PE(P-18:0/16:0)	PE Plasmalogen	Phosphatidylethanolamine	3.24638e-10	1.3041e-09
PE(P-18:0/16:1)	PE Plasmalogen	Phosphatidylethanolamine	0.00297529	0.00426988
PE(P-18:0/18:1)	PE Plasmalogen	Phosphatidylethanolamine	1.86308e-13	1.45941e-12
PE(P-18:0/18:2)	PE Plasmalogen	Phosphatidylethanolamine	1.27127e-12	8.29856e-12
PE(P-18:0/20:3)	PE Plasmalogen	Phosphatidylethanolamine	6.91534e-20	2.60017e-18
PE(P-18:0/20:4)	PE Plasmalogen	Phosphatidylethanolamine	5.96784e-22	3.17805e-20
PE(P-18:0/20:5)	PE Plasmalogen	Phosphatidylethanolamine	1.31133e-17	2.73922e-16
PE(P-18:0/22:4)	PE Plasmalogen	Phosphatidylethanolamine	1.71803e-17	3.30245e-16
PE(P-18:0/22:5)	PE Plasmalogen	Phosphatidylethanolamine	3.72866e-13	2.69611e-12
PE(P-18:0/22:6)	PE Plasmalogen	Phosphatidylethanolamine	7.19461e-12	4.00322e-11
PE(P-18:1/16:0)	PE Plasmalogen	Phosphatidylethanolamine	0.00548972	0.00755539
PE(P-18:1/18:1)	PE Plasmalogen	Phosphatidylethanolamine	1.23133e-10	5.3835e-10
PE(P-18:1/18:2)	PE Plasmalogen	Phosphatidylethanolamine	5.18994e-07	1.19572e-06
PE(P-18:1/20:3)	PE Plasmalogen	Phosphatidylethanolamine	3.66069e-14	3.62215e-13
PE(P-18:1/20:4)	PE Plasmalogen	Phosphatidylethanolamine	2.11385e-19	6.72761e-18
PE(P-18:1/20:5)	PE Plasmalogen	Phosphatidylethanolamine	4.97737e-14	4.77421e-13
PE(P-18:1/22:4)	PE Plasmalogen	Phosphatidylethanolamine	4.22671e-09	1.3892e-08
PE(P-18:1/22:5)	PE Plasmalogen	Phosphatidylethanolamine	2.05409e-05	3.7347e-05
PE(P-18:1/22:6)	PE Plasmalogen	Phosphatidylethanolamine	4.32646e-05	7.67334e-05
PE(P-18:2/20:4)	PE Plasmalogen	Phosphatidylethanolamine	0.00255106	0.00371207
PI(16:0/18:1)	PI Ester	Phosphatidylinositol	0.0158779	0.0206721
PI(16:0/20:3)	PI Ester	Phosphatidylinositol	9.86512e-08	2.61217e-07
PI(16:0/20:4)	PI Ester	Phosphatidylinositol	6.44764e-08	1.77216e-07
PI(18:0/18:1)	PI Ester	Phosphatidylinositol	0.0329512	0.0405952
PI(18:0/18:2)	PI Ester	Phosphatidylinositol	0.00226011	0.00330405
PI(18:0/20:2)	PI Ester	Phosphatidylinositol	3.85948e-06	7.78523e-06
PI(18:0/20:3)	PI Ester	Phosphatidylinositol	4.427e-11	2.14504e-10
PI(18:0/20:4)	PI Ester	Phosphatidylinositol	1.41095e-09	4.93045e-09
PI(18:0/20:5)	PI Ester	Phosphatidylinositol	5.79396e-17	9.55496e-16
PI(18:0/22:5)	PI Ester	Phosphatidylinositol	3.9238e-13	2.81555e-12
PI(18:0/22:6)	PI Ester	Phosphatidylinositol	5.69326e-13	3.93505e-12
PI(18:1/18:1)	PI Ester	Phosphatidylinositol	0.0378443	0.0461974
PI(18:1/18:2)	PI Ester	Phosphatidylinositol	5.05415e-05	8.84711e-05
PI(18:1/20:3)	PI Ester	Phosphatidylinositol	2.2669e-07	5.57823e-07
PI(18:1/20:4)	PI Ester	Phosphatidylinositol	2.77539e-06	5.72121e-06
SM(14:0)	Sphingomyelin	Sphingomyelin	7.58038e-21	3.56278e-19
SM(16:0)	Sphingomyelin	Sphingomyelin	1.25806e-06	2.73113e-06
SM(18:0)	Sphingomyelin	Sphingomyelin	1.5536e-06	3.31153e-06
SM(18:1)	Sphingomyelin	Sphingomyelin	4.76824e-10	1.82201e-09
SM(20:0)	Sphingomyelin	Sphingomyelin	7.19728e-12	4.00322e-11
SM(20:1)	Sphingomyelin	Sphingomyelin	9.35254e-09	2.86364e-08
SM(22:0)	Sphingomyelin	Sphingomyelin	1.7859e-13	1.41071e-12
SM(22:1)	Sphingomyelin	Sphingomyelin	4.74455e-10	1.82036e-09
SM(24:0)	Sphingomyelin	Sphingomyelin	0.000102701	0.000173009
SM(24:1)	Sphingomyelin	Sphingomyelin	1.34267e-07	3.46734e-07
SM(26:0)	Sphingomyelin	Sphingomyelin	2.96205e-07	7.10287e-07
SM(26:1)	Sphingomyelin	Sphingomyelin	2.02199e-12	1.25044e-11
TAG38:0-FA12:0	TAG Ester	Triacylglycerol	0.0256161	0.0320628
TAG40:0-FA12:0	TAG Ester	Triacylglycerol	0.0156389	0.0203892
TAG42:0-FA12:0	TAG Ester	Triacylglycerol	0.0216557	0.0275831
TAG42:1-FA12:0	TAG Ester	Triacylglycerol	0.0137093	0.018074
TAG42:2-FA12:0	TAG Ester	Triacylglycerol	0.00384233	0.00542331
TAG42:2-FA18:2	TAG Ester	Triacylglycerol	0.0110826	0.0147768
TAG44:0-FA12:0	TAG Ester	Triacylglycerol	0.0208606	0.0268418
TAG44:2-FA12:0	TAG Ester	Triacylglycerol	0.0188423	0.0243293
TAG44:2-FA14:0	TAG Ester	Triacylglycerol	0.0209762	0.0268999
TAG44:2-FA16:0	TAG Ester	Triacylglycerol	0.0104999	0.0140397
TAG44:2-FA18:2	TAG Ester	Triacylglycerol	0.00904982	0.01217
TAG44:3-FA18:2	TAG Ester	Triacylglycerol	0.00781519	0.0105702
TAG45:1-FA16:0	TAG Ester	Triacylglycerol	0.0249645	0.0312889
TAG46:0-FA12:0	TAG Ester	Triacylglycerol	0.0145437	0.0191204
TAG46:0-FA18:0	TAG Ester	Triacylglycerol	0.0361091	0.0443115
TAG46:1-FA12:0	TAG Ester	Triacylglycerol	0.0257625	0.0322031
TAG46:1-FA14:1	TAG Ester	Triacylglycerol	0.0111312	0.0148206
TAG46:1-FA18:0	TAG Ester	Triacylglycerol	0.0377048	0.0460891
TAG46:2-FA12:0	TAG Ester	Triacylglycerol	0.00736384	0.0100029
TAG46:2-FA16:0	TAG Ester	Triacylglycerol	0.0032489	0.00463424
TAG46:2-FA18:2	TAG Ester	Triacylglycerol	0.00939675	0.0126005
TAG46:3-FA14:0	TAG Ester	Triacylglycerol	0.0217436	0.0276577
TAG46:3-FA16:1	TAG Ester	Triacylglycerol	0.0147862	0.019385
TAG46:3-FA18:1	TAG Ester	Triacylglycerol	0.012116	0.016109
TAG46:3-FA18:2	TAG Ester	Triacylglycerol	0.0069653	0.00947522
TAG46:4-FA18:2	TAG Ester	Triacylglycerol	0.000676691	0.00105139
TAG47:0-FA14:0	TAG Ester	Triacylglycerol	0.0288721	0.0358045
TAG47:0-FA15:0	TAG Ester	Triacylglycerol	0.000703267	0.00108729
TAG47:0-FA16:0	TAG Ester	Triacylglycerol	0.000681043	0.0010564
TAG47:0-FA17:0	TAG Ester	Triacylglycerol	2.3259e-07	5.70847e-07
TAG47:1-FA16:1	TAG Ester	Triacylglycerol	1.46488e-08	4.37139e-08
TAG47:1-FA17:0	TAG Ester	Triacylglycerol	0.000346787	0.000550642
TAG47:2-FA16:1	TAG Ester	Triacylglycerol	0.00915236	0.0122903
TAG48:0-FA14:0	TAG Ester	Triacylglycerol	0.0320251	0.0395579
TAG48:0-FA16:0	TAG Ester	Triacylglycerol	0.000271668	0.000438776
TAG48:0-FA18:0	TAG Ester	Triacylglycerol	0.0102456	0.0137191
TAG48:1-FA12:0	TAG Ester	Triacylglycerol	0.0211217	0.0270128
TAG48:1-FA14:1	TAG Ester	Triacylglycerol	0.000276482	0.000445023
TAG48:1-FA16:0	TAG Ester	Triacylglycerol	0.0135531	0.0178931
TAG48:1-FA16:1	TAG Ester	Triacylglycerol	0.000123173	0.000206709
TAG48:1-FA18:0	TAG Ester	Triacylglycerol	0.0147192	0.0193241
TAG48:2-FA12:0	TAG Ester	Triacylglycerol	0.0108956	0.0145481
TAG48:2-FA14:1	TAG Ester	Triacylglycerol	0.000167242	0.000277262
TAG48:2-FA16:0	TAG Ester	Triacylglycerol	0.00248646	0.00362368
TAG48:2-FA16:1	TAG Ester	Triacylglycerol	0.00186407	0.00274644
TAG48:2-FA18:0	TAG Ester	Triacylglycerol	0.00365169	0.00517736
TAG48:2-FA18:1	TAG Ester	Triacylglycerol	0.0247893	0.0311107
TAG48:2-FA18:2	TAG Ester	Triacylglycerol	0.0208738	0.0268418
TAG48:3-FA12:0	TAG Ester	Triacylglycerol	0.000794066	0.00122164
TAG48:3-FA14:1	TAG Ester	Triacylglycerol	0.000137956	0.000230745
TAG48:3-FA16:1	TAG Ester	Triacylglycerol	0.00521968	0.00722606
TAG48:3-FA18:1	TAG Ester	Triacylglycerol	0.00191371	0.00281516
TAG48:3-FA18:2	TAG Ester	Triacylglycerol	0.00141716	0.00212461
TAG48:4-FA12:0	TAG Ester	Triacylglycerol	0.00283497	0.00408174
TAG48:4-FA14:0	TAG Ester	Triacylglycerol	1.38854e-08	4.15678e-08
TAG48:4-FA14:1	TAG Ester	Triacylglycerol	0.014847	0.0194376
TAG48:4-FA16:0	TAG Ester	Triacylglycerol	1.00631e-07	2.6571e-07
TAG48:4-FA18:2	TAG Ester	Triacylglycerol	6.33786e-05	0.000109113
TAG48:5-FA18:2	TAG Ester	Triacylglycerol	0.00627799	0.0086025
TAG49:0-FA15:0	TAG Ester	Triacylglycerol	1.61422e-05	2.98695e-05
TAG49:0-FA16:0	TAG Ester	Triacylglycerol	5.51497e-07	1.2675e-06
TAG49:0-FA17:0	TAG Ester	Triacylglycerol	1.26273e-07	3.27891e-07
TAG49:0-FA18:0	TAG Ester	Triacylglycerol	9.65663e-06	1.84497e-05
TAG49:1-FA14:0	TAG Ester	Triacylglycerol	0.0223317	0.0282527
TAG49:1-FA15:0	TAG Ester	Triacylglycerol	0.000952084	0.00145522
TAG49:1-FA16:0	TAG Ester	Triacylglycerol	0.00016676	0.000276952
TAG49:1-FA16:1	TAG Ester	Triacylglycerol	4.44605e-09	1.45114e-08
TAG49:1-FA17:0	TAG Ester	Triacylglycerol	6.82694e-05	0.000117104
TAG49:1-FA18:1	TAG Ester	Triacylglycerol	0.00282899	0.00408174
TAG49:2-FA14:0	TAG Ester	Triacylglycerol	0.00669241	0.00913043
TAG49:2-FA15:0	TAG Ester	Triacylglycerol	0.000731375	0.00112889
TAG49:2-FA16:0	TAG Ester	Triacylglycerol	0.000985593	0.00149912
TAG49:2-FA16:1	TAG Ester	Triacylglycerol	3.10302e-06	6.34096e-06
TAG49:2-FA17:0	TAG Ester	Triacylglycerol	0.00097063	0.00147876
TAG49:2-FA18:1	TAG Ester	Triacylglycerol	0.0271388	0.0337441
TAG49:2-FA18:2	TAG Ester	Triacylglycerol	0.00384247	0.00542331
TAG49:3-FA16:1	TAG Ester	Triacylglycerol	0.000594264	0.000926382
TAG49:3-FA18:2	TAG Ester	Triacylglycerol	0.0259878	0.0324416
TAG50:0-FA14:0	TAG Ester	Triacylglycerol	0.0179684	0.0233292
TAG50:0-FA16:0	TAG Ester	Triacylglycerol	1.06351e-05	2.01146e-05
TAG50:0-FA18:0	TAG Ester	Triacylglycerol	1.94662e-05	3.55997e-05
TAG50:1-FA16:0	TAG Ester	Triacylglycerol	8.82785e-06	1.70045e-05
TAG50:1-FA16:1	TAG Ester	Triacylglycerol	1.47947e-07	3.78938e-07
TAG50:1-FA18:0	TAG Ester	Triacylglycerol	0.00108574	0.00164348
TAG50:1-FA18:1	TAG Ester	Triacylglycerol	6.57402e-05	0.000112972
TAG50:1-FA20:1	TAG Ester	Triacylglycerol	7.58205e-06	1.48173e-05
TAG50:2-FA14:0	TAG Ester	Triacylglycerol	0.00171313	0.00253597
TAG50:2-FA14:1	TAG Ester	Triacylglycerol	0.00148756	0.00221953
TAG50:2-FA16:0	TAG Ester	Triacylglycerol	3.65605e-07	8.59173e-07
TAG50:2-FA16:1	TAG Ester	Triacylglycerol	4.06113e-07	9.44917e-07
TAG50:2-FA18:0	TAG Ester	Triacylglycerol	0.0060692	0.00832854
TAG50:2-FA18:1	TAG Ester	Triacylglycerol	5.31873e-05	9.27571e-05
TAG50:2-FA18:2	TAG Ester	Triacylglycerol	2.86191e-05	5.11444e-05
TAG50:3-FA14:0	TAG Ester	Triacylglycerol	0.000243939	0.000398095
TAG50:3-FA14:1	TAG Ester	Triacylglycerol	7.23932e-05	0.000123502
TAG50:3-FA16:0	TAG Ester	Triacylglycerol	1.99066e-06	4.18618e-06
TAG50:3-FA16:1	TAG Ester	Triacylglycerol	6.83284e-06	1.35218e-05
TAG50:3-FA18:1	TAG Ester	Triacylglycerol	0.000315397	0.000502497
TAG50:3-FA18:2	TAG Ester	Triacylglycerol	3.89053e-06	7.83104e-06
TAG50:4-FA14:0	TAG Ester	Triacylglycerol	0.0026379	0.00383249
TAG50:4-FA14:1	TAG Ester	Triacylglycerol	1.2712e-05	2.36618e-05
TAG50:4-FA16:0	TAG Ester	Triacylglycerol	7.12251e-07	1.61329e-06
TAG50:4-FA16:1	TAG Ester	Triacylglycerol	3.01789e-05	5.38295e-05
TAG50:4-FA18:2	TAG Ester	Triacylglycerol	1.1291e-06	2.48561e-06
TAG50:4-FA18:3	TAG Ester	Triacylglycerol	0.00276921	0.0040047
TAG50:4-FA20:3	TAG Ester	Triacylglycerol	0.00527485	0.00729171
TAG50:5-FA14:0	TAG Ester	Triacylglycerol	3.6715e-09	1.21521e-08
TAG50:5-FA14:1	TAG Ester	Triacylglycerol	0.00070316	0.00108729
TAG50:5-FA16:0	TAG Ester	Triacylglycerol	7.41473e-12	4.09991e-11
TAG50:5-FA16:1	TAG Ester	Triacylglycerol	9.80312e-06	1.86915e-05
TAG50:5-FA18:1	TAG Ester	Triacylglycerol	9.25364e-08	2.46414e-07
TAG50:5-FA18:2	TAG Ester	Triacylglycerol	0.00116467	0.00175728
TAG50:5-FA18:3	TAG Ester	Triacylglycerol	0.00036921	0.00058329
TAG50:5-FA20:5	TAG Ester	Triacylglycerol	4.17921e-11	2.03547e-10
TAG50:6-FA20:4	TAG Ester	Triacylglycerol	0.00531003	0.00732956
TAG51:0-FA16:0	TAG Ester	Triacylglycerol	8.13962e-07	1.83044e-06
TAG51:0-FA17:0	TAG Ester	Triacylglycerol	7.81436e-09	2.44037e-08
TAG51:0-FA18:0	TAG Ester	Triacylglycerol	1.50713e-08	4.46909e-08
TAG51:1-FA15:0	TAG Ester	Triacylglycerol	0.000157179	0.00026243
TAG51:1-FA16:0	TAG Ester	Triacylglycerol	1.29513e-07	3.35379e-07
TAG51:1-FA17:0	TAG Ester	Triacylglycerol	2.54613e-08	7.3416e-08
TAG51:1-FA18:0	TAG Ester	Triacylglycerol	3.00243e-06	6.14877e-06
TAG51:1-FA18:1	TAG Ester	Triacylglycerol	4.23266e-07	9.82395e-07
TAG51:2-FA15:0	TAG Ester	Triacylglycerol	8.68112e-06	1.67562e-05
TAG51:2-FA16:0	TAG Ester	Triacylglycerol	2.26641e-09	7.69105e-09
TAG51:2-FA16:1	TAG Ester	Triacylglycerol	3.48104e-09	1.1569e-08
TAG51:2-FA17:0	TAG Ester	Triacylglycerol	3.88978e-08	1.10465e-07
TAG51:2-FA18:0	TAG Ester	Triacylglycerol	0.000286862	0.00045937
TAG51:2-FA18:1	TAG Ester	Triacylglycerol	1.21846e-06	2.65743e-06
TAG51:2-FA18:2	TAG Ester	Triacylglycerol	1.86867e-05	3.43748e-05
TAG51:3-FA15:0	TAG Ester	Triacylglycerol	7.7941e-06	1.52001e-05
TAG51:3-FA16:0	TAG Ester	Triacylglycerol	0.000123366	0.000206709
TAG51:3-FA16:1	TAG Ester	Triacylglycerol	2.98947e-06	6.13559e-06
TAG51:3-FA17:0	TAG Ester	Triacylglycerol	0.000341196	0.000542681
TAG51:3-FA18:1	TAG Ester	Triacylglycerol	7.79712e-05	0.000132777
TAG51:3-FA18:2	TAG Ester	Triacylglycerol	3.84427e-06	7.77121e-06
TAG51:3-FA18:3	TAG Ester	Triacylglycerol	0.0362925	0.0444784
TAG51:4-FA15:0	TAG Ester	Triacylglycerol	5.23273e-05	9.14269e-05
TAG51:4-FA16:0	TAG Ester	Triacylglycerol	0.00396092	0.00558211
TAG51:4-FA16:1	TAG Ester	Triacylglycerol	9.88782e-05	0.000166868
TAG51:4-FA18:1	TAG Ester	Triacylglycerol	0.00884137	0.0119067
TAG51:4-FA18:2	TAG Ester	Triacylglycerol	1.70837e-07	4.3285e-07
TAG51:4-FA18:3	TAG Ester	Triacylglycerol	0.00283551	0.00408174
TAG51:4-FA20:4	TAG Ester	Triacylglycerol	0.000233412	0.000382242
TAG51:5-FA18:2	TAG Ester	Triacylglycerol	5.73627e-05	9.9669e-05
TAG51:5-FA18:3	TAG Ester	Triacylglycerol	1.11292e-05	2.10069e-05
TAG52:0-FA16:0	TAG Ester	Triacylglycerol	1.05696e-05	2.00311e-05
TAG52:0-FA18:0	TAG Ester	Triacylglycerol	7.37784e-06	1.45087e-05
TAG52:0-FA20:0	TAG Ester	Triacylglycerol	0.0184524	0.0238916
TAG52:1-FA16:0	TAG Ester	Triacylglycerol	2.38735e-07	5.84402e-07
TAG52:1-FA16:1	TAG Ester	Triacylglycerol	1.15866e-06	2.54319e-06
TAG52:1-FA18:0	TAG Ester	Triacylglycerol	1.24821e-06	2.71601e-06
TAG52:1-FA18:1	TAG Ester	Triacylglycerol	5.5514e-08	1.54388e-07
TAG52:1-FA20:1	TAG Ester	Triacylglycerol	0.0054287	0.00748237
TAG52:2-FA14:0	TAG Ester	Triacylglycerol	9.32862e-06	1.78593e-05
TAG52:2-FA16:0	TAG Ester	Triacylglycerol	7.22593e-10	2.67416e-09
TAG52:2-FA16:1	TAG Ester	Triacylglycerol	2.47813e-06	5.15363e-06
TAG52:2-FA18:0	TAG Ester	Triacylglycerol	1.46271e-06	3.13815e-06
TAG52:2-FA18:1	TAG Ester	Triacylglycerol	8.71365e-10	3.16248e-09
TAG52:2-FA18:2	TAG Ester	Triacylglycerol	6.60873e-08	1.80587e-07
TAG52:2-FA20:0	TAG Ester	Triacylglycerol	0.00147867	0.00220978
TAG52:2-FA20:1	TAG Ester	Triacylglycerol	2.26631e-05	4.10468e-05
TAG52:2-FA20:2	TAG Ester	Triacylglycerol	0.013336	0.0176561
TAG52:3-FA14:0	TAG Ester	Triacylglycerol	0.00016603	0.000276226
TAG52:3-FA16:0	TAG Ester	Triacylglycerol	1.1738e-10	5.18015e-10
TAG52:3-FA16:1	TAG Ester	Triacylglycerol	2.41656e-06	5.04792e-06
TAG52:3-FA18:0	TAG Ester	Triacylglycerol	0.000232505	0.000381422
TAG52:3-FA18:1	TAG Ester	Triacylglycerol	5.76709e-09	1.83765e-08
TAG52:3-FA18:2	TAG Ester	Triacylglycerol	1.72493e-10	7.27102e-10
TAG52:3-FA18:3	TAG Ester	Triacylglycerol	0.0382738	0.0465425
TAG52:3-FA20:0	TAG Ester	Triacylglycerol	1.32048e-09	4.66634e-09
TAG52:3-FA20:1	TAG Ester	Triacylglycerol	9.52678e-05	0.000161064
TAG52:3-FA20:2	TAG Ester	Triacylglycerol	0.000422598	0.000664285
TAG52:3-FA20:3	TAG Ester	Triacylglycerol	7.13149e-09	2.23453e-08
TAG52:3-FA22:1	TAG Ester	Triacylglycerol	1.13178e-05	2.12511e-05
TAG52:4-FA14:0	TAG Ester	Triacylglycerol	0.00026095	0.00042365
TAG52:4-FA16:0	TAG Ester	Triacylglycerol	7.03891e-11	3.29183e-10
TAG52:4-FA16:1	TAG Ester	Triacylglycerol	1.67574e-09	5.76994e-09
TAG52:4-FA18:0	TAG Ester	Triacylglycerol	0.000208549	0.00034272
TAG52:4-FA18:1	TAG Ester	Triacylglycerol	4.95794e-07	1.1479e-06
TAG52:4-FA18:2	TAG Ester	Triacylglycerol	2.93296e-12	1.7787e-11
TAG52:4-FA18:3	TAG Ester	Triacylglycerol	8.51473e-05	0.000144474
TAG52:4-FA20:0	TAG Ester	Triacylglycerol	3.19123e-10	1.28745e-09
TAG52:4-FA20:2	TAG Ester	Triacylglycerol	0.000372807	0.000587984
TAG52:4-FA20:3	TAG Ester	Triacylglycerol	4.97279e-09	1.60633e-08
TAG52:4-FA20:4	TAG Ester	Triacylglycerol	0.000285788	0.000458432
TAG52:4-FA22:1	TAG Ester	Triacylglycerol	7.22245e-06	1.42628e-05
TAG52:5-FA14:0	TAG Ester	Triacylglycerol	7.7304e-08	2.09411e-07
TAG52:5-FA16:0	TAG Ester	Triacylglycerol	1.59979e-10	6.86666e-10
TAG52:5-FA16:1	TAG Ester	Triacylglycerol	4.54916e-09	1.47966e-08
TAG52:5-FA18:1	TAG Ester	Triacylglycerol	1.12339e-05	2.11621e-05
TAG52:5-FA18:2	TAG Ester	Triacylglycerol	2.4059e-11	1.22246e-10
TAG52:5-FA18:3	TAG Ester	Triacylglycerol	6.60605e-07	1.5072e-06
TAG52:5-FA20:3	TAG Ester	Triacylglycerol	5.61585e-08	1.5572e-07
TAG52:5-FA20:4	TAG Ester	Triacylglycerol	0.00055822	0.000871639
TAG52:5-FA20:5	TAG Ester	Triacylglycerol	7.11666e-13	4.77833e-12
TAG52:5-FA22:5	TAG Ester	Triacylglycerol	6.33306e-09	2.0044e-08
TAG52:6-FA14:0	TAG Ester	Triacylglycerol	1.00867e-10	4.51881e-10
TAG52:6-FA16:0	TAG Ester	Triacylglycerol	7.07572e-12	3.98274e-11
TAG52:6-FA16:1	TAG Ester	Triacylglycerol	1.52484e-11	8.00752e-11
TAG52:6-FA18:1	TAG Ester	Triacylglycerol	1.06747e-10	4.73314e-10
TAG52:6-FA18:2	TAG Ester	Triacylglycerol	4.07119e-10	1.58793e-09
TAG52:6-FA18:3	TAG Ester	Triacylglycerol	1.72152e-09	5.90595e-09
TAG52:6-FA20:4	TAG Ester	Triacylglycerol	2.00627e-05	3.66194e-05
TAG52:6-FA20:5	TAG Ester	Triacylglycerol	5.46778e-14	5.13384e-13
TAG52:6-FA22:6	TAG Ester	Triacylglycerol	8.58235e-09	2.66251e-08
TAG52:7-FA16:0	TAG Ester	Triacylglycerol	1.36551e-06	2.93725e-06
TAG52:7-FA20:5	TAG Ester	Triacylglycerol	1.54863e-14	1.60231e-13
TAG52:7-FA22:6	TAG Ester	Triacylglycerol	4.4275e-10	1.7127e-09
TAG52:8-FA16:1	TAG Ester	Triacylglycerol	7.98106e-07	1.79909e-06
TAG53:0-FA16:0	TAG Ester	Triacylglycerol	5.74356e-14	5.29309e-13
TAG53:1-FA16:0	TAG Ester	Triacylglycerol	0.00297415	0.00426988
TAG53:1-FA17:0	TAG Ester	Triacylglycerol	5.82246e-09	1.84903e-08
TAG53:1-FA18:0	TAG Ester	Triacylglycerol	5.2971e-09	1.70523e-08
TAG53:1-FA18:1	TAG Ester	Triacylglycerol	1.88292e-07	4.74517e-07
TAG53:2-FA16:0	TAG Ester	Triacylglycerol	4.13651e-09	1.36432e-08
TAG53:2-FA17:0	TAG Ester	Triacylglycerol	1.19808e-10	5.26257e-10
TAG53:2-FA18:0	TAG Ester	Triacylglycerol	4.62411e-09	1.49885e-08
TAG53:2-FA18:1	TAG Ester	Triacylglycerol	1.24744e-09	4.42488e-09
TAG53:2-FA18:2	TAG Ester	Triacylglycerol	2.49584e-06	5.179e-06
TAG53:3-FA16:0	TAG Ester	Triacylglycerol	5.0571e-08	1.41901e-07
TAG53:3-FA17:0	TAG Ester	Triacylglycerol	1.91887e-08	5.61911e-08
TAG53:3-FA18:0	TAG Ester	Triacylglycerol	0.00170729	0.00253131
TAG53:3-FA18:1	TAG Ester	Triacylglycerol	7.95108e-08	2.14771e-07
TAG53:3-FA18:2	TAG Ester	Triacylglycerol	4.40172e-08	1.24627e-07
TAG53:4-FA16:0	TAG Ester	Triacylglycerol	1.75181e-06	3.70045e-06
TAG53:4-FA17:0	TAG Ester	Triacylglycerol	1.29584e-06	2.80667e-06
TAG53:4-FA18:1	TAG Ester	Triacylglycerol	0.00399532	0.00561375
TAG53:4-FA18:2	TAG Ester	Triacylglycerol	2.42379e-07	5.91783e-07
TAG53:4-FA18:3	TAG Ester	Triacylglycerol	0.00154136	0.00229253
TAG53:4-FA20:4	TAG Ester	Triacylglycerol	1.35506e-07	3.48973e-07
TAG53:5-FA18:2	TAG Ester	Triacylglycerol	3.20722e-06	6.52551e-06
TAG53:5-FA18:3	TAG Ester	Triacylglycerol	0.000302392	0.000482595
TAG53:5-FA20:4	TAG Ester	Triacylglycerol	4.20602e-06	8.44798e-06
TAG53:6-FA18:1	TAG Ester	Triacylglycerol	0.0374049	0.0457821
TAG53:6-FA18:2	TAG Ester	Triacylglycerol	0.00316458	0.00452083
TAG53:6-FA20:4	TAG Ester	Triacylglycerol	1.14609e-05	2.1418e-05
TAG53:7-FA18:3	TAG Ester	Triacylglycerol	0.021605	0.0275711
TAG54:0-FA18:0	TAG Ester	Triacylglycerol	4.71482e-05	8.2995e-05
TAG54:1-FA16:0	TAG Ester	Triacylglycerol	0.020924	0.0268697
TAG54:1-FA18:0	TAG Ester	Triacylglycerol	4.75944e-06	9.49867e-06
TAG54:1-FA18:1	TAG Ester	Triacylglycerol	7.41647e-06	1.45242e-05
TAG54:1-FA20:0	TAG Ester	Triacylglycerol	0.00218925	0.00320545
TAG54:1-FA20:1	TAG Ester	Triacylglycerol	0.0262265	0.0326962
TAG54:2-FA16:0	TAG Ester	Triacylglycerol	0.000157961	0.000263268
TAG54:2-FA18:0	TAG Ester	Triacylglycerol	1.32989e-06	2.86948e-06
TAG54:2-FA18:1	TAG Ester	Triacylglycerol	2.25137e-06	4.71333e-06
TAG54:2-FA18:2	TAG Ester	Triacylglycerol	2.52197e-05	4.55019e-05
TAG54:2-FA20:0	TAG Ester	Triacylglycerol	0.000798513	0.00122647
TAG54:2-FA20:1	TAG Ester	Triacylglycerol	0.000472041	0.0007383
TAG54:2-FA20:2	TAG Ester	Triacylglycerol	2.64039e-07	6.38037e-07
TAG54:3-FA16:0	TAG Ester	Triacylglycerol	1.99585e-06	4.18772e-06
TAG54:3-FA16:1	TAG Ester	Triacylglycerol	0.000969991	0.00147876
TAG54:3-FA18:0	TAG Ester	Triacylglycerol	2.0076e-07	5.04583e-07
TAG54:3-FA18:1	TAG Ester	Triacylglycerol	8.92357e-08	2.39662e-07
TAG54:3-FA18:2	TAG Ester	Triacylglycerol	5.92224e-07	1.35778e-06
TAG54:3-FA20:1	TAG Ester	Triacylglycerol	0.000242933	0.000397143
TAG54:3-FA20:2	TAG Ester	Triacylglycerol	2.44133e-10	1.00212e-09
TAG54:3-FA20:3	TAG Ester	Triacylglycerol	6.71888e-14	6.07284e-13
TAG54:4-FA16:0	TAG Ester	Triacylglycerol	5.54783e-10	2.08598e-09
TAG54:4-FA16:1	TAG Ester	Triacylglycerol	6.10305e-05	0.000105457
TAG54:4-FA18:0	TAG Ester	Triacylglycerol	9.74478e-07	2.15532e-06
TAG54:4-FA18:1	TAG Ester	Triacylglycerol	1.34904e-08	4.05144e-08
TAG54:4-FA18:2	TAG Ester	Triacylglycerol	9.03014e-09	2.77396e-08
TAG54:4-FA18:3	TAG Ester	Triacylglycerol	0.0183355	0.0237729
TAG54:4-FA20:1	TAG Ester	Triacylglycerol	3.09911e-07	7.39383e-07
TAG54:4-FA20:2	TAG Ester	Triacylglycerol	5.32593e-09	1.70866e-08
TAG54:4-FA20:3	TAG Ester	Triacylglycerol	3.23067e-15	3.94394e-14
TAG54:4-FA20:4	TAG Ester	Triacylglycerol	2.61758e-08	7.52455e-08
TAG54:4-FA22:1	TAG Ester	Triacylglycerol	2.65842e-05	4.75985e-05
TAG54:4-FA22:4	TAG Ester	Triacylglycerol	0.0340572	0.0419029
TAG54:5-FA16:0	TAG Ester	Triacylglycerol	3.44867e-07	8.16561e-07
TAG54:5-FA16:1	TAG Ester	Triacylglycerol	2.03999e-07	5.09998e-07
TAG54:5-FA18:0	TAG Ester	Triacylglycerol	1.58473e-06	3.37024e-06
TAG54:5-FA18:1	TAG Ester	Triacylglycerol	8.69478e-08	2.34186e-07
TAG54:5-FA18:2	TAG Ester	Triacylglycerol	1.23938e-11	6.61941e-11
TAG54:5-FA18:3	TAG Ester	Triacylglycerol	0.00024591	0.000400616
TAG54:5-FA20:2	TAG Ester	Triacylglycerol	1.08859e-07	2.85831e-07
TAG54:5-FA20:3	TAG Ester	Triacylglycerol	6.44835e-13	4.42441e-12
TAG54:5-FA20:4	TAG Ester	Triacylglycerol	5.61194e-11	2.66351e-10
TAG54:5-FA20:5	TAG Ester	Triacylglycerol	1.42957e-15	1.89267e-14
TAG54:5-FA22:1	TAG Ester	Triacylglycerol	6.4065e-07	1.46523e-06
TAG54:5-FA22:4	TAG Ester	Triacylglycerol	0.00560158	0.00769807
TAG54:5-FA22:5	TAG Ester	Triacylglycerol	2.2757e-08	6.60234e-08
TAG54:6-FA16:0	TAG Ester	Triacylglycerol	2.99683e-16	4.34092e-15
TAG54:6-FA16:1	TAG Ester	Triacylglycerol	3.83075e-07	8.95747e-07
TAG54:6-FA18:1	TAG Ester	Triacylglycerol	1.81444e-11	9.37127e-11
TAG54:6-FA18:2	TAG Ester	Triacylglycerol	3.96122e-10	1.55148e-09
TAG54:6-FA18:3	TAG Ester	Triacylglycerol	6.62593e-07	1.50808e-06
TAG54:6-FA20:3	TAG Ester	Triacylglycerol	1.93057e-13	1.48749e-12
TAG54:6-FA20:4	TAG Ester	Triacylglycerol	1.52001e-14	1.60231e-13
TAG54:6-FA20:5	TAG Ester	Triacylglycerol	6.43026e-19	1.72698e-17
TAG54:6-FA22:5	TAG Ester	Triacylglycerol	5.63871e-11	2.66351e-10
TAG54:6-FA22:6	TAG Ester	Triacylglycerol	3.60458e-11	1.79276e-10
TAG54:7-FA16:1	TAG Ester	Triacylglycerol	1.6343e-15	2.13366e-14
TAG54:7-FA18:1	TAG Ester	Triacylglycerol	2.6382e-11	1.33328e-10
TAG54:7-FA18:2	TAG Ester	Triacylglycerol	4.66332e-15	5.61989e-14
TAG54:7-FA18:3	TAG Ester	Triacylglycerol	5.5161e-10	2.08598e-09
TAG54:7-FA20:4	TAG Ester	Triacylglycerol	3.1311e-13	2.2994e-12
TAG54:7-FA20:5	TAG Ester	Triacylglycerol	8.9191e-19	2.14973e-17
TAG54:7-FA22:5	TAG Ester	Triacylglycerol	3.14843e-12	1.89713e-11
TAG54:7-FA22:6	TAG Ester	Triacylglycerol	2.15065e-13	1.61729e-12
TAG54:8-FA18:2	TAG Ester	Triacylglycerol	1.14181e-13	9.58305e-13
TAG54:8-FA18:3	TAG Ester	Triacylglycerol	5.39569e-14	5.12318e-13
TAG54:8-FA20:4	TAG Ester	Triacylglycerol	4.72834e-11	2.26767e-10
TAG54:8-FA20:5	TAG Ester	Triacylglycerol	5.66159e-20	2.21746e-18
TAG54:8-FA22:6	TAG Ester	Triacylglycerol	5.25435e-13	3.68589e-12
TAG55:1-FA16:0	TAG Ester	Triacylglycerol	2.50435e-16	3.79691e-15
TAG55:1-FA18:1	TAG Ester	Triacylglycerol	2.09126e-11	1.0742e-10
TAG55:2-FA18:1	TAG Ester	Triacylglycerol	0.00167036	0.00248047
TAG55:2-FA18:2	TAG Ester	Triacylglycerol	6.51429e-13	4.43727e-12
TAG55:3-FA18:1	TAG Ester	Triacylglycerol	1.41976e-07	3.64639e-07
TAG55:3-FA18:2	TAG Ester	Triacylglycerol	0.000258848	0.000420964
TAG55:4-FA18:1	TAG Ester	Triacylglycerol	3.11648e-07	7.41644e-07
TAG55:4-FA18:2	TAG Ester	Triacylglycerol	9.19176e-07	2.04261e-06
TAG55:5-FA18:1	TAG Ester	Triacylglycerol	2.60602e-05	4.68386e-05
TAG55:5-FA18:2	TAG Ester	Triacylglycerol	1.68333e-07	4.27657e-07
TAG55:5-FA20:4	TAG Ester	Triacylglycerol	5.04738e-10	1.92086e-09
TAG55:6-FA18:1	TAG Ester	Triacylglycerol	6.89578e-13	4.66334e-12
TAG55:6-FA20:4	TAG Ester	Triacylglycerol	1.47725e-10	6.36978e-10
TAG55:7-FA15:0	TAG Ester	Triacylglycerol	5.48407e-12	3.14331e-11
TAG55:7-FA22:6	TAG Ester	Triacylglycerol	3.63649e-14	3.62215e-13
TAG56:1-FA16:0	TAG Ester	Triacylglycerol	2.01356e-05	3.66811e-05
TAG56:10-FA18:2	TAG Ester	Triacylglycerol	0.000820813	0.00125867
TAG56:2-FA16:0	TAG Ester	Triacylglycerol	7.16043e-10	2.6604e-09
TAG56:2-FA18:0	TAG Ester	Triacylglycerol	0.0220231	0.0279752
TAG56:2-FA18:1	TAG Ester	Triacylglycerol	0.00520181	0.00721195
TAG56:2-FA20:0	TAG Ester	Triacylglycerol	0.00152115	0.00226605
TAG56:2-FA20:1	TAG Ester	Triacylglycerol	0.00101679	0.00154159
TAG56:3-FA16:0	TAG Ester	Triacylglycerol	3.59464e-10	1.43176e-09
TAG56:3-FA18:0	TAG Ester	Triacylglycerol	0.00483877	0.00676852
TAG56:3-FA18:1	TAG Ester	Triacylglycerol	0.00125339	0.00188811
TAG56:3-FA18:2	TAG Ester	Triacylglycerol	4.34407e-05	7.69007e-05
TAG56:3-FA20:0	TAG Ester	Triacylglycerol	7.09858e-05	0.000121542
TAG56:3-FA20:1	TAG Ester	Triacylglycerol	0.0010068	0.00152891
TAG56:3-FA20:2	TAG Ester	Triacylglycerol	7.41659e-06	1.45242e-05
TAG56:4-FA16:0	TAG Ester	Triacylglycerol	2.92046e-08	8.34418e-08
TAG56:4-FA18:0	TAG Ester	Triacylglycerol	2.78474e-06	5.72791e-06
TAG56:4-FA18:1	TAG Ester	Triacylglycerol	5.98755e-05	0.000103652
TAG56:4-FA18:2	TAG Ester	Triacylglycerol	4.00784e-05	7.12169e-05
TAG56:4-FA20:1	TAG Ester	Triacylglycerol	2.64624e-05	4.74707e-05
TAG56:4-FA20:2	TAG Ester	Triacylglycerol	5.22159e-08	1.45647e-07
TAG56:4-FA20:3	TAG Ester	Triacylglycerol	1.59628e-12	1.02654e-11
TAG56:4-FA20:4	TAG Ester	Triacylglycerol	8.73833e-09	2.69312e-08
TAG56:4-FA22:4	TAG Ester	Triacylglycerol	1.88411e-05	3.45911e-05
TAG56:5-FA16:0	TAG Ester	Triacylglycerol	1.76354e-05	3.25683e-05
TAG56:5-FA18:0	TAG Ester	Triacylglycerol	1.80734e-05	3.33117e-05
TAG56:5-FA18:1	TAG Ester	Triacylglycerol	2.1546e-07	5.32981e-07
TAG56:5-FA18:2	TAG Ester	Triacylglycerol	1.08098e-07	2.84628e-07
TAG56:5-FA20:1	TAG Ester	Triacylglycerol	1.02897e-10	4.58403e-10
TAG56:5-FA20:2	TAG Ester	Triacylglycerol	1.65859e-08	4.88737e-08
TAG56:5-FA20:3	TAG Ester	Triacylglycerol	9.82312e-12	5.30674e-11
TAG56:5-FA20:4	TAG Ester	Triacylglycerol	8.62884e-12	4.74334e-11
TAG56:5-FA22:4	TAG Ester	Triacylglycerol	5.72114e-08	1.58173e-07
TAG56:5-FA22:5	TAG Ester	Triacylglycerol	2.78352e-09	9.31141e-09
TAG56:6-FA16:0	TAG Ester	Triacylglycerol	1.43405e-14	1.53182e-13
TAG56:6-FA18:0	TAG Ester	Triacylglycerol	2.10379e-10	8.75028e-10
TAG56:6-FA18:1	TAG Ester	Triacylglycerol	2.18455e-08	6.35751e-08
TAG56:6-FA18:2	TAG Ester	Triacylglycerol	2.61365e-10	1.06819e-09
TAG56:6-FA18:3	TAG Ester	Triacylglycerol	1.17079e-09	4.23285e-09
TAG56:6-FA20:2	TAG Ester	Triacylglycerol	1.58746e-07	4.05491e-07
TAG56:6-FA20:3	TAG Ester	Triacylglycerol	1.15262e-13	9.58815e-13
TAG56:6-FA20:4	TAG Ester	Triacylglycerol	1.33389e-12	8.64726e-12
TAG56:6-FA20:5	TAG Ester	Triacylglycerol	2.16212e-15	2.74647e-14
TAG56:6-FA22:4	TAG Ester	Triacylglycerol	1.48608e-09	5.17377e-09
TAG56:6-FA22:5	TAG Ester	Triacylglycerol	1.72557e-12	1.09597e-11
TAG56:6-FA22:6	TAG Ester	Triacylglycerol	5.51614e-14	5.13384e-13
TAG56:7-FA16:0	TAG Ester	Triacylglycerol	3.68177e-17	6.409e-16
TAG56:7-FA16:1	TAG Ester	Triacylglycerol	6.70026e-12	3.79412e-11
TAG56:7-FA18:0	TAG Ester	Triacylglycerol	1.33095e-06	2.86948e-06
TAG56:7-FA18:1	TAG Ester	Triacylglycerol	4.26919e-17	7.24676e-16
TAG56:7-FA18:2	TAG Ester	Triacylglycerol	1.82263e-12	1.14218e-11
TAG56:7-FA18:3	TAG Ester	Triacylglycerol	4.4072e-10	1.71189e-09
TAG56:7-FA20:3	TAG Ester	Triacylglycerol	3.58454e-14	3.62215e-13
TAG56:7-FA20:4	TAG Ester	Triacylglycerol	1.29218e-15	1.73521e-14
TAG56:7-FA20:5	TAG Ester	Triacylglycerol	1.18596e-17	2.53365e-16
TAG56:7-FA22:4	TAG Ester	Triacylglycerol	7.06416e-09	2.22084e-08
TAG56:7-FA22:5	TAG Ester	Triacylglycerol	1.74733e-13	1.39194e-12
TAG56:7-FA22:6	TAG Ester	Triacylglycerol	4.31722e-17	7.24676e-16
TAG56:8-FA16:0	TAG Ester	Triacylglycerol	1.68959e-16	2.64702e-15
TAG56:8-FA16:1	TAG Ester	Triacylglycerol	7.90872e-15	8.85023e-14
TAG56:8-FA18:1	TAG Ester	Triacylglycerol	9.03441e-12	4.93741e-11
TAG56:8-FA18:2	TAG Ester	Triacylglycerol	8.69814e-19	2.14973e-17
TAG56:8-FA18:3	TAG Ester	Triacylglycerol	1.17383e-14	1.26827e-13
TAG56:8-FA20:4	TAG Ester	Triacylglycerol	1.49867e-13	1.21444e-12
TAG56:8-FA20:5	TAG Ester	Triacylglycerol	2.09204e-18	4.9163e-17
TAG56:8-FA22:5	TAG Ester	Triacylglycerol	2.69001e-16	4.01367e-15
TAG56:8-FA22:6	TAG Ester	Triacylglycerol	3.029e-17	5.3722e-16
TAG56:9-FA18:3	TAG Ester	Triacylglycerol	4.91477e-19	1.35879e-17
TAG56:9-FA20:4	TAG Ester	Triacylglycerol	2.13549e-13	1.61729e-12
TAG56:9-FA20:5	TAG Ester	Triacylglycerol	1.72149e-17	3.30245e-16
TAG56:9-FA22:6	TAG Ester	Triacylglycerol	7.69768e-19	1.95563e-17
TAG57:2-FA18:1	TAG Ester	Triacylglycerol	2.87609e-13	2.12876e-12
TAG57:3-FA18:2	TAG Ester	Triacylglycerol	8.83433e-14	7.6186e-13
TAG57:8-FA22:6	TAG Ester	Triacylglycerol	1.55117e-14	1.60231e-13
TAG57:9-FA22:6	TAG Ester	Triacylglycerol	1.16141e-07	3.04101e-07
TAG58:10-FA18:2	TAG Ester	Triacylglycerol	1.49616e-13	1.21444e-12
TAG58:10-FA20:4	TAG Ester	Triacylglycerol	1.4873e-19	5.17802e-18
TAG58:10-FA20:5	TAG Ester	Triacylglycerol	8.03067e-23	7.54883e-21
TAG58:10-FA22:5	TAG Ester	Triacylglycerol	2.04554e-19	6.72761e-18
TAG58:10-FA22:6	TAG Ester	Triacylglycerol	7.63874e-18	1.66986e-16
TAG58:2-FA18:1	TAG Ester	Triacylglycerol	4.25029e-06	8.51871e-06
TAG58:3-FA18:1	TAG Ester	Triacylglycerol	5.6769e-10	2.12601e-09
TAG58:5-FA18:1	TAG Ester	Triacylglycerol	7.65289e-07	1.72926e-06
TAG58:6-FA16:0	TAG Ester	Triacylglycerol	7.73204e-11	3.59808e-10
TAG58:6-FA18:0	TAG Ester	Triacylglycerol	1.73651e-09	5.9357e-09
TAG58:6-FA18:1	TAG Ester	Triacylglycerol	1.33091e-05	2.47244e-05
TAG58:6-FA20:4	TAG Ester	Triacylglycerol	1.20197e-09	4.29603e-09
TAG58:6-FA22:4	TAG Ester	Triacylglycerol	5.85279e-06	1.16313e-05
TAG58:6-FA22:5	TAG Ester	Triacylglycerol	1.20195e-09	4.29603e-09
TAG58:7-FA16:0	TAG Ester	Triacylglycerol	2.7218e-09	9.13747e-09
TAG58:7-FA18:0	TAG Ester	Triacylglycerol	5.78013e-12	3.29292e-11
TAG58:7-FA18:1	TAG Ester	Triacylglycerol	3.77992e-11	1.87006e-10
TAG58:7-FA18:2	TAG Ester	Triacylglycerol	8.4653e-10	3.09626e-09
TAG58:7-FA20:4	TAG Ester	Triacylglycerol	3.86826e-11	1.89383e-10
TAG58:7-FA22:4	TAG Ester	Triacylglycerol	2.50327e-07	6.0803e-07
TAG58:7-FA22:5	TAG Ester	Triacylglycerol	1.50552e-08	4.46909e-08
TAG58:7-FA22:6	TAG Ester	Triacylglycerol	5.42439e-12	3.12818e-11
TAG58:8-FA18:1	TAG Ester	Triacylglycerol	1.94813e-12	1.21274e-11
TAG58:8-FA18:2	TAG Ester	Triacylglycerol	7.02031e-14	6.28484e-13
TAG58:8-FA20:3	TAG Ester	Triacylglycerol	9.68709e-11	4.37782e-10
TAG58:8-FA20:4	TAG Ester	Triacylglycerol	6.47429e-15	7.60729e-14
TAG58:8-FA22:5	TAG Ester	Triacylglycerol	1.61596e-11	8.3923e-11
TAG58:8-FA22:6	TAG Ester	Triacylglycerol	2.30048e-12	1.41337e-11
TAG58:9-FA18:1	TAG Ester	Triacylglycerol	7.58234e-14	6.72396e-13
TAG58:9-FA18:2	TAG Ester	Triacylglycerol	8.83516e-15	9.77064e-14
TAG58:9-FA20:4	TAG Ester	Triacylglycerol	4.37019e-09	1.43135e-08
TAG58:9-FA22:5	TAG Ester	Triacylglycerol	5.10768e-16	7.16599e-15
TAG58:9-FA22:6	TAG Ester	Triacylglycerol	1.02325e-14	1.11843e-13
TAG60:10-FA22:5	TAG Ester	Triacylglycerol	1.03298e-22	8.75106e-21
TAG60:10-FA22:6	TAG Ester	Triacylglycerol	5.57541e-18	1.24783e-16
TAG60:11-FA22:5	TAG Ester	Triacylglycerol	1.75964e-28	7.34027e-26
TAG60:11-FA22:6	TAG Ester	Triacylglycerol	9.15362e-27	2.1511e-24
TAG60:12-FA22:6	TAG Ester	Triacylglycerol	2.34264e-28	7.34027e-26
Total CE	Cholesteryl Esters	Neutral Complex Lipids SUM	5.93609e-05	0.000102951
Total CER	Ceramides	Sphingolipid SUM	8.39528e-07	1.87894e-06
Total DAG	Diacylglycerols	Neutral Complex Lipids SUM	0.00144526	0.00216329
Total HCER	Hexosylceramides	Sphingolipid SUM	6.27628e-10	2.34115e-09
Total LCER	Lactosylceramides	Sphingolipid SUM	0.000466993	0.000731623
Total LPC	Lysophosphatidylcholines	Phospholipid SUM	4.33423e-06	8.66846e-06
Total LPE	Lysophosphatidylethanolamines	Phospholipid SUM	5.11028e-08	1.42966e-07
Total PC	Phosphatidylcholines	Phospholipid SUM	1.6086e-13	1.29238e-12
Total PE	Phosphatidylethanolamines	Phospholipid SUM	9.26986e-13	6.17991e-12
Total PI	Phosphatidylinositols	Phospholipid SUM	3.06533e-07	7.33184e-07
Total SM	Sphingomyelins	Sphingolipid SUM	9.74377e-08	2.58733e-07
Total TAG	Triacylglycerols	Neutral Complex Lipids SUM	8.45923e-06	1.63743e-05

## Sheet: Table S16
Table S16. Complete dataset of all plasma metabolites measured at the lipid specific platform including total amount of the different lipid classes and different species within each lipid class. The value for each metabolite is given as concentration (µM).
Class	Name	Units	Mixed	Total seafood	Lean fish	Fatty fish	Total meat	Red meat	Shellfish	Red meat	Total seafood	Lean fish	Shellfish	Mixed	Fatty fish	Total meat	Lean fish	Shellfish	Red meat	Mixed	Total seafood	Fatty fish	Total meat	Lean fish	Red meat	Mixed	Total seafood	Shellfish	Fatty fish	Total meat	Fatty fish	Total meat	Red meat	Mixed	Total seafood	Lean fish	Shellfish	Red meat	Lean fish	Shellfish	Mixed	Total seafood	Fatty fish	Total meat	Lean fish	Shellfish	Red meat	Mixed	Total seafood
Ceramide (CER)	CER(14:0)	uM	0.00592405	0.0040481	0.00414684	0.00256709	0.00385063	0.00503544	0.00385063	0.00394937	0.00256709	0.00385063	0.00256709	0.00503544	0.00454177	0.00335696	0.00325823	0.00385063	0.00671392	0.00533165	0.00444304	0.00523291	0.00315949	0.00355443	0.00602278	0.00385063	0.00385063	0.00513418	0.00246835	0.0040481	0.00324156	0.00293766	0.00334286	0.00334286	0.00212727	0.00496364	0.00384935	0.00395065	0.00526753	0.00354545	0.00516623	0.00344416	0.00557143	0.00668571	0.00486234	0.00344416	0.00617922	0.00597662	0.00354545
Ceramide (CER)	CER(16:0)	uM	0.266144	0.194559	0.160331	0.135869	0.196171	0.272876	0.167632	0.267851	0.134542	0.138239	0.113588	0.259697	0.12781	0.196835	0.149238	0.173036	0.4242	0.227081	0.189344	0.175596	0.149807	0.159193	0.269937	0.131223	0.188586	0.184604	0.0984174	0.195033	0.124603	0.142434	0.206688	0.247097	0.157522	0.187485	0.113842	0.253849	0.199935	0.169655	0.230005	0.184109	0.165646	0.410738	0.171132	0.162902	0.32591	0.268515	0.193921
Ceramide (CER)	CER(18:0)	uM	0.045931	0.0415888	0.0651332	0.0204567	0.0632999	0.0624314	0.0244129	0.0565453	0.0279832	0.0382115	0.0126407	0.0507557	0.014667	0.0210356	0.0447731	0.0345447	0.0748791	0.0829846	0.0323254	0.0123512	0.0247989	0.0242199	0.0495013	0.0342553	0.0264393	0.0364746	0.0101318	0.0340623	0.0182718	0.0558362	0.052876	0.0570611	0.0273567	0.045016	0.0232736	0.0523656	0.0352166	0.0241923	0.0935027	0.0297045	0.0192926	0.0352166	0.0342979	0.031746	0.0485887	0.0376665	0.0350125
Ceramide (CER)	CER(18:1)	uM	0.011077	0.00862632	0.0125474	0.00401908	0.00950855	0.0104888	0.00646974	0.00941053	0.00607763	0.00862632	0.00450921	0.00666579	0.00294079	0.00529342	0.011077	0.0116651	0.00774408	0.0167625	0.00843026	0.00225461	0.00666579	0.00950855	0.00715592	0.00646974	0.00686184	0.0103908	0.00166645	0.00597961	0.0022	0.0096	0.0077	0.0087	0.0062	0.0069	0.006	0.0074	0.0083	0.005	0.0162	0.0084	0.0032	0.0073	0.0103	0.0076	0.0047	0.0105	0.0066
Ceramide (CER)	CER(20:0)	uM	0.0220483	0.0195654	0.0277093	0.0151954	0.0352574	0.0418123	0.0211544	0.0391308	0.0168838	0.0284046	0.0125139	0.0336683	0.0143016	0.0168838	0.0272128	0.0204592	0.0359526	0.0445932	0.0254251	0.0137057	0.0215517	0.0205585	0.0287025	0.0208565	0.0198633	0.0280073	0.00744875	0.0278087	0.00906236	0.022958	0.026885	0.0305099	0.0170171	0.0170171	0.0157081	0.0354439	0.0303085	0.0215483	0.0332286	0.0202393	0.0106734	0.0233607	0.0222531	0.0257774	0.0337321	0.0315169	0.0220517
Ceramide (CER)	CER(20:1)	uM	0.00180267	0.00180267	0.00360533		0.002912	0.00298133	0.000693333	0.002704	0.000277333	0.00284267		0.00312	0.000138667	0.000554667	0.00284267	0.002704	0.00256533	0.00284267	0.001872		0.000485333	0.00180267	0.00381333	0.00263467	0.000970667	0.00429867		0.00256533		0.00355789	0.00287368	0.00287368		0.00164211	0.000684211	0.00328421	0.00218947	0.00136842	0.00834737	0.00218947	0.000684211	0.000684211	0.00123158	0.00396842	0.00410526	0.00643158	0.00301053
Ceramide (CER)	CER(22:0)	uM	0.20485	0.154529	0.177183	0.102473	0.233674	0.250737	0.18557	0.273102	0.111824	0.193861	0.120693	0.295948	0.0799157	0.121464	0.1821	0.173617	0.255749	0.247266	0.164555	0.0828077	0.149517	0.154722	0.204272	0.14942	0.138913	0.266064	0.0438621	0.213237	0.0769139	0.17034	0.192072	0.248213	0.129113	0.142216	0.152656	0.224776	0.267175	0.211247	0.214017	0.176305	0.086182	0.233192	0.21668	0.241288	0.270371	0.280171	0.166824
Ceramide (CER)	CER(22:1)	uM	0.0282598	0.0271443	0.0298402	0.0213808	0.0330938	0.0328149	0.0268654	0.037277	0.0189638	0.0322571	0.0171046	0.0432264	0.0177554	0.0174765	0.0320712	0.030212	0.0344882	0.037091	0.0318853	0.0193357	0.0220315	0.025657	0.0356037	0.023147	0.0250062	0.0423898	0.0108763	0.0343952	0.0178285	0.0270574	0.0274769	0.0360765	0.0175139	0.023282	0.0205552	0.0292597	0.0409007	0.0270574	0.0427884	0.031567	0.0260087	0.0357619	0.0318816	0.0357619	0.039852	0.040691	0.0341888
Ceramide (CER)	CER(24:0)	uM	0.464744	0.335557	0.352055	0.198942	0.416793	0.423547	0.36151	0.509221	0.247953	0.352345	0.217273	0.494363	0.170769	0.205116	0.370194	0.365755	0.401067	0.419881	0.302175	0.176751	0.262715	0.286642	0.416214	0.336233	0.279116	0.515782	0.106514	0.374053	0.183735	0.354109	0.40514	0.468026	0.262794	0.267314	0.298757	0.371488	0.449241	0.368173	0.464108	0.353506	0.188657	0.342054	0.449944	0.426035	0.442812	0.495953	0.323771
Ceramide (CER)	CER(24:1)	uM	0.461975	0.514986	0.473409	0.581319	0.630078	0.472842	0.308991	0.629983	0.396964	0.414634	0.19286	0.449691	0.449313	0.244075	0.427107	0.305212	0.507048	0.447423	0.436273	0.459329	0.270344	0.296991	0.460085	0.301243	0.398854	0.443927	0.263729	0.378821	0.531439	0.415909	0.533284	0.41374	0.43229	0.383691	0.313179	0.518097	0.523954	0.422635	0.598154	0.598697	0.607158	0.325546	0.533175	0.466677	0.54283	0.531656	0.536972
Ceramide (CER)	CER(26:0)	uM	0.00911765	0.00762567	0.00745989	0.0053877	0.00704545	0.0087861	0.00853743	0.0101123	0.00116043	0.0112727	0.00779144	0.0111898	0.00845454	0.00770856	0.0114385	0.00530481	0.0053877	0.0094492	0.0107754	0.00646524	0.00886898	0.00489037	0.00820588	0.00563636	0.00207219	0.0171578	0.00522193	0.00638235			0.00296808	0.0207766		0.00230851	0.00725532				0.00659574	0.00692553	0.00956383		0.0148404			0.0369362
Ceramide (CER)	CER(26:1)	uM	0.00499901	0.0079396	0.00499901	0.0089198	0.00470495	0.00588119	0.00401881	0.00588119	0.00509703	0.00558713	0.00352871	0.00490099	0.00803762	0.00254851	0.00401881	0.00401881	0.00411683	0.00480297	0.00784158	0.00901782	0.00352871	0.00323465	0.00421485	0.00264653	0.00627327	0.00499901	0.00539109	0.00470495	0.00908351	0.00408247	0.00489897	0.00520515	0.00571546	0.00377629	0.00306186	0.0034701	0.00540928	0.00520515	0.00449072	0.00745052	0.0109206	0.00326598	0.00602165	0.00459278	0.00510309	0.00500103	0.00898144
Cholesteryl ester (CE)	CE(12:0)	uM	0.256965	0.263244	0.28846	0.158358	0.24627	0.329178	0.343306	0.512457	0.23744	0.382258	0.325744	0.451037	0.164736	0.250685	0.345465	0.351155	0.375488	0.314656	0.367246	0.205944	0.219975	0.357631	0.378235	0.309456	0.314068	0.57741	0.120976	0.419836	0.123703	0.214266	0.238548	0.310143	0.279191	0.287529	0.274085	0.302431	0.424675	0.423633	0.340782	0.3338	0.242091	0.485745	0.38153	0.374235	0.446769	0.53681	0.401019
Cholesteryl ester (CE)	CE(14:0)	uM	12.0997	13.5465	13.8144	13.4594	11.1377	14.4244	14.7401	19.5146	12.333	14.164	12.0645	15.7556	15.1405	10.3956	14.309	13.9598	12.8533	12.784	17.9052	17.7311	9.45797	14.449	17.1338	13.4206	14.977	21.8824	10.4048	18.0428	11.8882	10.7426	10.9771	12.4588	13.8023	11.9731	11.5136	13.989	14.5121	15.4288	14.7567	15.7429	19.1615	12.9136	13.4451	14.209	18.9791	19.3157	17.0707
Cholesteryl ester (CE)	CE(14:1)	uM	0.879326	0.80728	1.01897	0.542976	0.85322	0.976973	1.01259	1.39286	0.749704	1.02484	0.830756	0.924962	0.552893	0.731693	1.05661	0.995086	0.823774	0.897641	1.00207	0.571107	0.791292	1.02342	1.09961	0.903409	0.910391	1.47866	0.404348	1.13199	0.444377	0.823976	0.776172	0.799976	0.775197	0.827878	0.820171	0.905046	0.92846	1.01938	0.932753	0.908754	0.727686	0.854121	1.00251	1.06016	1.19831	1.2823	0.957728
Cholesteryl ester (CE)	CE(15:0)	uM	4.54966	5.01694	4.81304	4.72656	4.48335	6.59001	5.83948	8.0225	4.44983	4.50372	4.43007	4.47083	4.99284	4.16379	4.57635	5.29067	5.01715	4.27375	5.56678	6.06045	4.06965	4.53445	6.50218	4.44228	4.95322	7.3151	3.80595	6.57367	4.19145	4.64917	5.03932	3.9713	4.78572	4.01012	4.36503	5.81194	4.73795	5.04161	4.53542	5.3583	6.07807	4.51959	4.68033	4.99373	7.13265	5.66414	5.5899
Cholesteryl ester (CE)	CE(16:0)	uM	86.7848	89.3189	98.2232	80.2657	85.9567	111.041	100.8	103.482	79.8959	75.8717	72.0706	83.0694	84.7358	69.8754	88.4576	91.9609	78.9789	93.1399	97.5392	87.8716	75.2066	85.1815	92.5538	78.4175	92.5935	111.94	64.8226	89.9406	79.3884	88.2522	90.7524	90.0147	91.0974	82.1092	79.0935	87.075	100.374	87.5814	74.9091	97.6301	85.3681	71.2641	103.261	93.2606	94.6691	97.4426	92.7452
Cholesteryl ester (CE)	CE(16:1)	uM	59.128	60.4603	86.6349	50.4325	80.4011	101.409	91.271	127.925	56.3297	79.2267	73.1418	69.2615	59.874	65.2609	86.372	78.4474	72.8684	74.1359	87.3572	63.6871	71.521	84.8547	136.013	61.7694	84.2753	147.731	38.3702	113.676	47.5737	69.4505	82.7502	57.2603	65.4906	65.0635	61.0835	115.26	83.8312	85.8477	72.41	86.3206	75.092	66.0979	87.0562	106.101	141.579	101.473	77.4913
Cholesteryl ester (CE)	CE(17:0)	uM	5.31149	5.06444	5.50435	3.95513	6.98904	10.7799	7.61375	11.6075	4.15985	5.46955	5.62627	5.94394	3.96958	5.39997	5.87694	7.77367	9.71086	4.20239	6.00289	5.05918	7.35059	5.60057	10.5228	4.89007	5.82233	9.69816	3.08089	7.88362	3.60032	6.24459	8.14596	4.19145	3.96843	3.63708	4.99114	6.83375	6.49658	6.25879	3.67206	6.43706	4.78071	6.23866	6.36588	6.29536	9.31771	6.45379	5.41218
Cholesteryl ester (CE)	CE(18:0)	uM	18.6316	18.3693	21.9042	13.2759	20.5762	26.1632	21.3011	22.7299	14.6489	17.6997	13.8161	18.9395	13.8785	14.0586	21.5529	23.6713	24.9693	16.4631	18.7811	14.7063	18.102	17.3532	24.2118	16.2676	18.9658	23.7367	11.3524	17.1498	15.1071	20.4377	23.082	19.0304	16.1729	17.5921	15.384	18.5344	23.8892	18.94	15.1199	22.8464	16.6644	17.1562	26.3948	20.2456	21.971	20.3921	18.7569
Cholesteryl ester (CE)	CE(18:1)	uM	242.211	209.574	248.275	173.457	254.025	309.32	238.692	291.542	190.981	234.589	178.589	237.614	177.301	188.574	258.507	256.819	242.507	215.582	231.541	186.482	197.68	225.688	315.353	226.747	234.163	294.204	149.798	253.447	188.945	242.835	291.637	230.693	209.733	213.049	204.716	264.701	261.06	234.918	218.827	284.252	227.858	211.898	297.014	256.362	315.708	307.416	233.834
Cholesteryl ester (CE)	CE(18:2)	uM	411.204	356.578	390.589	281.013	359.544	430.626	371.803	463.327	335.412	370.346	297.95	448.822	299.586	306.967	377.099	345.273	332.67	418.281	381.729	296.303	266.701	346.014	436.344	409.764	342.642	442.856	255.455	435.004	269.58	358.795	370.385	419.605	349.436	362.574	308.048	399.569	369.387	348.097	378.665	344.628	274.775	298.369	379.99	377.19	441.494	508.021	367.316
Cholesteryl ester (CE)	CE(18:3)	uM	11.3163	12.4221	10.5258	16.4972	11.5595	16.6679	10.6574	21.0856	11.1002	9.82091	8.03517	14.29	16.3132	10.9097	9.61792	9.8663	10.7715	12.7496	13.7188	20.5299	8.80586	8.90058	16.5864	11.3739	13.2172	14.1071	12.814	16.5022	15.1455	10.5027	12.8731	12.6289	11.7523	8.9997	7.69314	15.014	10.7964	9.79824	11.4605	14.4999	19.3898	10.5388	10.511	10.1405	19.3128	17.0553	13.2618
Cholesteryl ester (CE)	CE(18:4)	uM	0.225207	1.15982	0.319997	2.02299	0.173705	0.23536	0.388205	0.374545	0.960637	0.380267	0.360608	0.399927	2.44451	0.168351	0.322027	0.364392	0.179704	0.220038	1.56759	3.60589	0.151369	0.321566	0.282985	0.247635	1.23255	0.591353	1.69071	0.278647	2.21002	0.174435	0.200078	0.337989	1.23441	0.338635	0.286057	0.259444	0.468465	0.470727	0.303834	1.63499	3.362	0.230246	0.373759	0.409422	0.351241	0.515979	1.68132
Cholesteryl ester (CE)	CE(20:0)	uM	1.0283	0.7619	0.9271	0.7344	0.5839	1.9365	0.9095	1.0995	0.8516	1.0257	0.5894	0.6655	0.5543	0.4613	1.0619	0.8798	0.5172	1.0084	0.9822	1.1361	0.3977	0.7562	0.9936	0.885	0.8746	0.9758	0.5529	0.6011	0.597106	0.586041	0.72751	1.03403	0.837128	1.09845	0.771874	0.84023	1.24354	0.814997	0.58418	1.15212	1.15885	0.617478	0.952536	1.33454	0.915204	1.09804	0.963291
Cholesteryl ester (CE)	CE(20:1)	uM	0.840807	0.816218	1.21433	1.25719	0.83411	1.39248	0.900988	0.97973	0.883957	0.97198	0.73451	0.92682	1.15319	0.714131	1.01475	1.10181	0.863004	0.759482	0.977338	1.59895	0.740442	0.823394	1.15061	0.88855	1.03513	1.16534	1.00767	0.89142	1.19758	0.92267	0.917598	0.909463	0.869632	0.932495	0.786905	0.880197	1.11897	0.882416	0.89689	1.34729	1.84925	0.910625	1.23181	1.0971	1.20878	1.27619	1.10144
Cholesteryl ester (CE)	CE(20:2)	uM	1.58393	1.14467	1.81367	1.06898	2.22072	3.04788	1.52875	3.14292	1.04512	1.29941	1.12798	1.73935	1.28026	1.6824	1.58177	1.57932	2.11901	1.63587	1.22008	1.23039	1.65266	1.15243	3.85659	1.76694	1.05209	1.85088	0.963141	2.92192	1.23342	2.5631	2.62254	1.59793	1.1816	1.73001	1.33922	3.02514	1.42871	1.50779	2.57233	1.34019	1.46713	1.88989	1.42582	1.58301	4.47821	2.47232	1.34577
Cholesteryl ester (CE)	CE(20:3)	uM	30.2037	14.979	27.7111	10.7223	37.7018	54.3729	20.2298	55.8361	14.1612	18.7604	12.6516	31.9861	13.349	27.395	22.2214	19.8206	36.2905	38.0646	16.056	11.3814	24.0395	14.5166	62.3986	34.527	12.9121	26.8063	9.80463	53.8774	11.9348	42.9491	44.8988	31.8743	15.0188	25.8185	19.0497	53.3904	19.1231	20.0681	45.8611	14.8128	12.0623	26.216	17.0587	22.8908	70.0576	42.8313	16.0719
Cholesteryl ester (CE)	CE(20:4)	uM	250.222	134.546	183.129	114.179	248.233	294.767	174.351	304.082	126.98	142.249	110.377	255.453	126.736	187.056	158.884	164.65	234.457	283.091	139.888	125.371	158.088	103.222	280.392	258.257	121.902	213.665	99.2874	294.105	115.357	244.461	253.705	267.803	136.247	168.574	167.644	270.706	140.471	168.671	287.296	135.496	126.413	170.33	124.622	187.461	281.109	296.182	144.407
Cholesteryl ester (CE)	CE(20:5)	uM	22.8015	166.266	106.803	186.082	15.3857	21.4941	142.732	32.8076	156.665	105.458	96.0519	37.954	204.563	10.887	109.755	105.936	13.0381	24.2636	208.377	237.888	7.84415	85.3159	25.9745	27.282	186.016	198.544	165.852	27.1666	176.81	13.3234	15.027	28.0555	185.337	97.3318	117.871	28.543	104.178	143.162	29.5499	186.607	219.378	9.3013	89.6086	137.822	28.3325	40.1863	195.365
Cholesteryl ester (CE)	CE(22:0)	uM	0.208615	1.09808	0.725552	1.34033	0.154051	0.22264	0.865579	0.302514	1.08044	0.625518	0.548382	0.309307	1.69708	0.128632	0.664085	0.660689	0.134877	0.245211	1.26824	1.81487	0.101788	0.524935	0.243348	0.238746	1.23153	1.25301	1.12777	0.24028	1.10529	0.150393	0.129505	0.195604	1.012	0.588296	0.607049	0.196996	0.585604	0.731448	0.235151	1.04644	1.52389	0.0871722	0.494997	0.723	0.220669	0.269872	1.09935
[truncated: 909 more rows]
[truncated: 9 more columns]

## Sheet: Table S17
Table S17. Plasma metabolites significantly correlated with reduced glucose tolerance (iAUC of the GTT curve) from the complex lipid panel (rank regression, p<0.05, 26 metabolites) from mice fed different experimental western diets (n=8)
BIOCHEMICAL	SUB PATHWAY	SUPER PATHWAY	P value	q value	R-statistic
[truncated: 26 more rows]

## Sheet: Table S18
Table S18. Plasma metabolites from the global metabolomics platform (HD4) significantly different in shellfish fed mice compared to all the mice fed the different experimental western diets (n=8) (two group comparison, q<0.05)
[truncated: 47 more rows]

[truncated: 1 more sheets: Table S19]
